# Supplementary material for: Metabolomic Analysis of Extracellular Vesicles from the Cereal Fungal Pathogen Fusarium graminearum
Source: J Fungi (Basel). 2023 Apr 24;9(5):507. doi: 10.3390/jof9050507 (PMC10219060; doi:10.3390/jof9050507)
Supplement: Supplementary file 1 [file jof-09-00507-s001.zip]

Archive with 5 entries (5 files):
- Supplementary table 1 - Quantitation of zearalenone (ZEN) in extracellular vesicles (EVs) from Fusarium graminearum by ELISA.xlsx
- Supplementary table 2 - EV metabolites.xlsx
- Supplementary table 3 - ANOVA analysis of common metabolites.xlsx
- Supplementary table 4 - All metabolites.xlsx
- Supplementary table 5 - Hydrophobicity prediction for EV metabolites.xlsx
