# Supplementary material for: Metabolomic Analysis of Extracellular Vesicles from the Cereal Fungal Pathogen Fusarium graminearum
Source: J Fungi (Basel). 2023 Apr 24;9(5):507. doi: 10.3390/jof9050507 (PMC10219060; doi:10.3390/jof9050507)
Supplement: Supplementary file 1 [file jof-09-00507-s001.zip › Supplementary table 1 - Quantitation of zearalenone (ZEN) in extracellular vesicles (EVs) from Fusarium graminearum by ELISA.xlsx]

## Sheet: Sheet1
Supplementary table 1 - Quantitation of zearalenone (ZEN) in extracellular vesicles (EVs) from Fusarium graminearum by ELISA
Sample	Description	O.D.	B/Bo (%)	Concentration (ppb)	Adjusted concentration (ppb)	Av. ZEN concentration in EVs (ppb)	SEM
1	EV biological replicate 1 - technical replicate 1	1.69093	98.9178	10.0136	2.00272	4.49209	1.77926
2	EV biological replicate 2 - technical replicate 1	1.44037	84.2599	17.673	3.53461
3	EV biological replicate 3 - technical replicate 1	1.08347	63.3816	39.6947	7.93894
4	EV biological replicate 1 - technical replicate 2	1.721	100.677	< 10
5	EV biological replicate 2 - technical replicate 2	1.74323	101.977	< 10
6	EV biological replicate 3 - technical replicate 2	1.6931	99.0445	< 10
7	PBS	2.09723	122.686	< 10
8	Secretome biological replicate 1	2.1119	123.544	< 10
9	Secretome biological replicate 2	1.91057	111.766	< 10
10	Secretome biological replicate 3	1.96143	114.742	< 10
11	Whole-cell lysate biological replicate 1	2.05347	120.126	< 10
12	Whole-cell lysate biological replicate 2	2.35723	137.896	< 10
13	Whole-cell lysate biological replicate 3	2.31557	135.458	< 10
14	100 kDa eluate biological replicate 1	2.23607	130.807	< 10
15	100 kDa eluate biological replicate 2	2.0251	118.466	< 10
16	100 kDa eluate biological replicate 3	2.1404	125.211	< 10
17	Unconcentrated culture supernatant	2.12463	124.289	< 10
18	EV-depleted biological replicate 1	2.04973	119.907	< 10
19	EV-depleted biological replicate 2	2.1916	128.206	< 10
20	EV-depleted biological replicate 3	2.5202	147.429	< 10
Kit's standard (ppb)	O.D.	Y-axis intercept
0	1.70943	0
2	1.69153	98.9529
10	0.981667	57.4264
80	0.5125	29.9807
200	0.239433	14.0066
