# Supplementary material for: Metabolomic Analysis of Extracellular Vesicles from the Cereal Fungal Pathogen Fusarium graminearum
Source: J Fungi (Basel). 2023 Apr 24;9(5):507. doi: 10.3390/jof9050507 (PMC10219060; doi:10.3390/jof9050507)
Supplement: Supplementary file 1 [file jof-09-00507-s001.zip › Supplementary table 2 - EV metabolites.xlsx]

## Sheet: Combined
Metabolite	Average RT (min)	Library precursor ion (m/z)	Library most intense Qualifier ion (m/z)	Average Precursor ion (m/z)	Precursor ion Mass error (5 ppm)	Most intense Qualifier ion (m/z)	Qualifier ion Mass error (5 ppm)	Adduct type	Formula	Authentic standard	Library MS matched (m/z)	Library MS/MS matched (m/z)	MSI Confidence level	Ontology	INCHIKEY	SMILES	EV 1	EV 2	EV 3	EV 4	av EV (ng/mL)	STD Dev	% RSD
Unknown (-) 2	0.495			421.887													60.8609	60.8609	65.7193	65.5224	63.2409	2.74934	4.34741
Unknown (-) 3	0.496			230.909													196.542	200.216	202.095	179.608	194.615	10.267	5.27553
Unknown (-) 4	0.497			102.989													30.5077	22.7075	22.4624	20.0963	23.9435	4.53177	18.927
Unknown (-) 5	0.498			132.981													60.4759	53.3331	47.7913	48.2073	52.4519	5.91322	11.2736
Unknown (-) 6	0.498			306.909													933.327	913.73	882.547	852.372	895.494	35.548	3.96965
Unknown (-) 7	0.499			158.979													5746.11	5540.77	5436.67	5105.95	5457.37	267.239	4.89684
Unknown (-) 8	0.499			160.976													726.5	696.877	686.704	641.582	687.916	35.2011	5.11706
Unknown (+) 1	0.499			249.926													1.88707	2.44647	3.58828	2.74802	2.66746	0.709987	26.6166
Unknown (+) 2	0.499			103.006													9.01405	11.592	17.6765	11.1965	12.3698	3.71501	30.033
Unknown (-) 10	0.5			272.959													341.12	339.802	331.563	321.668	333.539	8.97253	2.6901
Unknown (-) 12	0.5			278.915													30.8271	26.0207	26.0207	26.0207	27.2223	2.4032	8.82804
Unknown (-) 9	0.5			130.984													410.97	402.152	395.451	379.977	397.138	13.0869	3.2953
Unknown (+) 3	0.5			263.942													5.83043	6.98459	10.2621	7.36504	7.61054	1.88429	24.7589
Unknown (+) 4	0.501			107.001													22.3438	30.8688	39.174	29.4448	30.4578	6.90422	22.6681
Unknown (+) 5	0.502			114.988													4.13208	5.44141	8.35237	5.28346	5.80233	1.7974	30.9772
Unknown (+) 6	0.503			165.024													20.7728	28.2893	35.0458	28.0416	28.0374	5.82968	20.7925
Unknown (+) 7	0.503			101.008													55.032	75.7138	115.611	73.3712	79.9319	25.52	31.9271
Unknown (+) 10	0.504			151.009													80.8437	115.116	141.269	108.469	111.424	24.8211	22.2762
Unknown (+) 11	0.504			119.019													386.466	541.666	758.131	529.199	553.866	153.301	27.6784
Unknown (+) 8	0.504			147.014													17.6199	24.6523	32.8283	22.3733	24.3684	6.35538	26.0804
Unknown (+) 9	0.504			121.016													77.1641	105.539	148.714	102.015	108.358	29.7201	27.4277
Unknown (+) 12	0.508			232.999													5.78623	7.36346	10.658	6.77734	7.64625	2.11069	27.6042
Unknown (+) 13	0.511			105.003													110.894	154.884	201.451	150.303	154.383	37.0744	24.0145
Lysine	0.516	147.113	130.049	147.113	-0.611775	130.049	0	[M+H]+	C6H14N2O2	Yes	TRUE	Yes	1	D-alpha-amino acids	KDXKERNSBIXSRK-UHFFFAOYNA-N	O=C(O)C(N)CCCCN	1.00479	0.91678	0.468239	2.2956	1.17135	0.78546	67.0559
Unknown (-) 13	0.517			300.909													2.61863	14.6421	23.6085	18.4307	14.825	8.92899	60.2294
Unknown (-) 14	0.518			232.922													39.2352	33.1102	33.1102	33.9645	34.855	2.94775	8.45718
Unknown (+) 14	0.518			386.925													0.989272	1.26735	2.0196	0.989272	1.31637	0.486801	36.9804
Unknown (+) 15	0.52			268.96													2.03189	2.56659	3.58842	2.37389	2.6402	0.669704	25.3657
Unknown (+) 16	0.522			680.868													0	1.87437	3.28098	0	1.28884	1.59517	123.768
Unknown (+) 17	0.523			204.957													10.8411	24.7685	37.2245	18.6641	22.8746	11.1361	48.6835
Unknown (+) 18	0.524			544.895													0	3.72447	5.18172	2.53325	2.85986	2.19272	76.6723
Unknown (+) 19	0.525			288.922													27.9086	41.9477	16.6965	16.4543	25.7518	12.0472	46.7818
Unknown (+) 20	0.525			272.945													9.00818	33.6672	49.9228	22.8763	28.8686	17.2882	59.8859
Unknown (+) 21	0.531			572.844													NA	NA	NA	NA	NA	NA	NA
Unknown (+) 22	0.531			656.806													NA	NA	NA	NA	NA	NA	NA
Unknown (+) 23	0.532			504.858													1.24314	0.555271	0.658721	1.20639	0.915879	0.359472	39.2489
Unknown (+) 24	0.532			218.984													6.89539	9.16295	12.1854	8.13879	9.09563	2.25889	24.8349
Unknown (+) 25	0.532			220.935													20.7701	29.1605	13.4334	13.4755	19.2099	7.47665	38.9208
Unknown (+) 26	0.533			370.879													NA	NA	NA	NA	NA	NA	NA
Unknown (+) 27	0.533			452.844													0	0.52515	0.415524	0.0245758	0.241312	0.268402	111.226
Unknown (+) 28	0.533			520.832													0.0630221	0	0	0.114747	0.0444423	0.0554923	124.864
Unknown (+) 29	0.533			436.869													0.782707	0.504318	0.283213	0.223305	0.448386	0.253536	56.5442
Unknown (+) 30	0.534			368.883													NA	NA	NA	NA	NA	NA	NA
Unknown (+) 31	0.534			300.895													0.952858	0.803088	0	0.928926	0.671218	0.452275	67.3812
Unknown (-) 15	0.535			256.913													0	0	0.572013	3.74409	1.07902	1.79705	166.544
Unknown (+) 32	0.538			234.997													53.9141	38.7295	40.3876	38.2981	42.8323	7.44255	17.376
Unknown (+) 33	0.538			189.16													0.313695	0.246993	0.0697386	0.289299	0.229932	0.110293	47.9678
Unknown (-) 17	0.546			254.865													NA	NA	NA	NA	NA	NA	NA
Unknown (-) 18	0.546			544.735													NA	NA	NA	NA	NA	NA	NA
Unknown (-) 19	0.548			248.909													9.11104	9.63848	12.0305	16.9744	11.9386	3.58948	30.0661
Unknown (-) 20	0.553			260.998													9.5902	8.88447	4.28608	4.28608	6.7617	2.87309	42.4907
Unknown (+) 34	0.555			358.854													NA	NA	NA	NA	NA	NA	NA
Unknown (-) 21	0.557			180.922													NA	NA	NA	NA	NA	NA	NA
Unknown (-) 22	0.563			270.836													NA	NA	NA	NA	NA	NA	NA
Unknown (-) 23	0.563			306.84													1.28548	4.71013	1.28548	1.28548	2.14164	1.71233	79.9538
Unknown (-) 24	0.578			334.806													NA	NA	NA	NA	NA	NA	NA
Unknown (+) 35	0.581			464.742													NA	NA	NA	NA	NA	NA	NA
Unknown (+) 36	0.584			115.037													41318.6	40644.6	40167.4	39642.6	40443.3	712.727	1.76229
Arginine	0.588	175.119	116.07	175.119	-1.14208	116.07	-0.0861547	[M+H]+	C6H14N4O2	Yes	TRUE	Yes	1	L-alpha-amino acids	ODKSFYDXXFIFQN-UHFFFAOYNA-N	NC(CCCNC(N)=N)C(O)=O	2.02764	3.6447	0.950684	5.13284	2.93897	1.83439	62.416
Unknown (-) 26	0.589			250.833													0.749994	0.749994	0.749994	0.749994	0.749994	0	0
Unknown (-) 27	0.591			176.901													9.67346	2.47501	4.40277	14.1084	7.66492	5.26402	68.6768
Unknown (-) 28	0.594			228.851													NA	NA	NA	NA	NA	NA	NA
Unknown (-) 29	0.594			296.812													10.3359	5.22117	0.0990499	6.39491	5.51275	4.22034	76.556
Unknown (+) 37	0.594			131.011													86.8991	82.7074	88.673	83.6843	85.4909	2.77614	3.2473
L-Cystine	0.598	239.017	120.011	239.017	1.17147	120.011	0	[M-H]-	C6H12N2O4S2	Yes	TRUE	Yes	1	L-cysteine-S-conjugates	LEVWYRKDKASIDU-UHFFFAOYNA-N	O=C(O)C(N)CSSCC(N)C(=O)O	80.314	86.4687	78.5942	79.9686	81.3364	3.50125	4.30466
Unknown (-) 30	0.598			612.628													NA	NA	NA	NA	NA	NA	NA
N,N-Dimethylaniline	0.599	122.096	106.066	122.096	-0.819025	106.065	3.77125	[M+H]+	C8H11N		TRUE	Yes	2	Dialkylarylamines	JLTDJTHDQAWBAV-UHFFFAOYSA-N	CN(C)C1=CC=CC=C1	NA	NA	NA	NA	NA	NA	NA
Unknown (+) 38	0.599			158.092													17.4628	12.7903	13.8906	11.9371	14.0202	2.43041	17.3351
L-Carnitine	0.601	162.112	103.039	162.113	0.55517	103.039	4.85252	[M+H]+	C7H15NO3		TRUE	Yes	2	Carnitines	PHIQHXFUZVPYII-ZCFIWIBFSA-N	C[N+](C)(C)C[C@H](O)CC([O-])=O	NA	NA	NA	NA	NA	NA	NA
Unknown (-) 31	0.601			216.871													0	2.82787	3.82704	7.97971	3.65866	3.30534	90.343
Phenylethanolamine	0.602	138.091	120.081	138.091	0.651743	120.08	4.58025	[M+Na]+	C8H11NO		TRUE	Yes	2	Aralkylamines	ULSIYEODSMZIPX-UHFFFAOYNA-N	OC(C=1C=CC=CC1)CN	NA	NA	NA	NA	NA	NA	NA
Unknown (+) 39	0.602			305.108													NA	NA	NA	NA	NA	NA	NA
Unknown (-) 32	0.606			238.853													0	2.62854	0.463058	4.83487	1.98162	2.22054	112.057
Unknown (+) 40	0.606			261.131													532.146	608.007	492.136	477.766	527.514	58.3869	11.0683
Thymol	0.607	168.138		168.138	0.356849			[M+H]+	C10H14O		TRUE	No	3	Aromatic monoterpenoids	MGSRCZKZVOBKFT-UHFFFAOYSA-N	OC1=CC(=CC=C1C(C)C)C	NA	NA	NA	NA	NA	NA	NA
Unknown (-) 33	0.607			339.771													411.433	33.2761	31.1404	0	118.962	195.572	164.399
Unknown (+) 41	0.607			141.033													65.3	54.9759	57.5232	51.7932	57.3981	5.76595	10.0455
Unknown (+) 42	0.607			152.107													NA	NA	NA	NA	NA	NA	NA
Proline betaine	0.608	144.102	58.0651	144.102	-0.416372	58.0648	4.47773	[M+H]+	C7H13NO2		TRUE	Yes	2	Proline and derivatives	CMUNUTVVOOHQPW-LURJTMIESA-N	C[N+]1(C)CCC[C@H]1C(=O)[O-]	NA	NA	NA	NA	NA	NA	NA
Unknown (+) 43	0.608			184.108													0.695134	0.787776	0.749639	0.806922	0.759868	0.0492884	6.48644
Unknown (+) 44	0.609			155.048													27.1347	20.1039	26.8103	18.45	23.1247	4.49597	19.4423
Unknown (+) 45	0.612			202.904													68.6882	53.5006	63.2204	65.9962	62.8514	6.6215	10.5352
Unknown (+) 46	0.613			305.157													235.176	237.563	179.842	214.075	216.664	26.7211	12.333
Unknown (-) 34	0.614			156.916													NA	NA	NA	NA	NA	NA	NA
Unknown (-) 35	0.614			592.691													5.13419	0	5.56506	6.44165	4.28522	2.90815	67.8646
Unknown (+) 47	0.614			200.907													209.422	175.435	199.939	204.188	197.246	15.049	7.62954
Unknown (-) 36	0.615			234.859													NA	NA	NA	NA	NA	NA	NA
Unknown (+) 48	0.615			168.065													0	2.71515	3.54367	1.91843	2.04431	1.51582	74.1483
Unknown (+) 49	0.615			231.044													248.9	269.811	275.299	269.431	265.86	11.6202	4.37079
D-Aspartic acid	0.617	132.03	88.0401	132.03	1.28758	88.0401	0	[M-H]-	C4H7NO4	Yes	TRUE	Yes	1	Aspartic acid and derivatives	CKLJMWTZIZZHCS-UHFFFAOYNA-N	O=C(O)CC(N)C(=O)O	25.3131	33.8228	25.4766	49.7574	33.5925	11.4858	34.1917
Unknown (+) 50	0.618			230.047													62.5458	63.5643	62.1148	65.3935	63.4046	1.45858	2.30043
Unknown (+) 51	0.619			166.916													NA	NA	NA	NA	NA	NA	NA
Unknown (+) 52	0.62			261.144													0.2845	0.29994	0.270758	0.220577	0.268944	0.0343773	12.7823
Unknown (+) 53	0.62			142.938													8.31614	3.04544	2.88749	11.8929	6.53549	4.37267	66.9065
Succinic acid	0.621	117.019	73.0292	117.019	0.854562	73.0292	0	[M-H]-	C4H6O4	Yes	TRUE	Yes	1	Dicarboxylic acids and derivatives	KDYFGRWQOYBRFD-UHFFFAOYSA-N	O=C(O)CCC(=O)O	435.986	422.819	357.045	390.133	401.496	35.352	8.80507
Unknown (-) 38	0.622			236.856													NA	NA	NA	NA	NA	NA	NA
Unknown (+) 54	0.622			233.041													17.8813	16.6564	16.5907	18.2417	17.3425	0.843566	4.86414
3-Hydroxyanthranilic acid	0.625	152.035	108.045	152.035	0.328871	108.045	-2.77662	[M-H]-	C7H7NO3		TRUE	Yes	2	Hydroxybenzoic acid derivatives	WJXSWCUQABXPFS-UHFFFAOYSA-N	O=C(O)C=1C=CC=C(O)C1N	5.7093	4.18641	1.04033	1.04033	2.99409	2.34011	78.1575
Unknown (-) 39	0.626			178.898													NA	NA	NA	NA	NA	NA	NA
Citraconic acid	0.628	129.019	85.029	129.019	-0.69757	85.029	0	[M-H]-	C5H6O4		TRUE	Yes	2	Methyl-branched fatty acids	HNEGQIOMVPPMNR-UHFFFAOYSA-N	O=C(O)C=C(C(=O)O)C	930.951	739.048	548.865	708.768	731.908	156.748	21.4163
Unknown (+) 55	0.629			233.08													177.206	141.263	150.892	162.901	158.066	15.5298	9.82494
L-Threonine	0.631	120.066	74.0597	120.065	-0.749591	74.0597	0.675131	[M+H]+	C4H9NO3	Yes	TRUE	Yes	1	L-alpha-amino acids	AYFVYJQAPQTCCC-GBXIJSLDSA-N	C[C@H]([C@@H](C(=O)O)N)O	NA	NA	NA	NA	NA	NA	NA
D-(+)-Malic acid	0.632	133.014	71.0139	133.014	-0.0751799	71.0136	4.22453	[M-H]-	C4H6O5	Yes	TRUE	Yes	1	Beta hydroxy acids and derivatives	BJEPYKJPYRNKOW-UWTATZPHSA-N	O[C@H](CC(O)=O)C(O)=O	2.4877	20.4244	7.40553	0	7.57941	9.0994	120.054
Unknown (+) 56	0.632			289.106													53.2002	57.136	47.0652	64.5061	55.4769	7.30795	13.173
Unknown (+) 57	0.633			582.756													1.41703	1.33412	2.62971	0	1.34522	1.07468	79.8891
Glycerol 3-phosphate	0.634	171.006	78.959	171.007	1.52041	78.9587	3.79944	[M-H]-	C3H9O6P		TRUE	Yes	2	Glycerophosphates	AWUCVROLDVIAJX-GSVOUGTGSA-N	OC[C@@H](O)COP(O)(O)=O	99.1199	104.372	104.012	105.174	103.169	2.74311	2.65884
Unknown (-) 40	0.634			296.859													NA	NA	NA	NA	NA	NA	NA
Unknown (+) 58	0.636			342.838													NA	NA	NA	NA	NA	NA	NA
Unknown (-) 41	0.637			159.024													49.5658	44.0834	31.1722	32.8029	39.4061	8.87874	22.5314
Unknown (-) 42	0.638			158.912													NA	NA	NA	NA	NA	NA	NA
Unknown (-) 43	0.638			274.877													15.5007	12.3323	10.906	9.60598	12.0863	2.53401	20.9661
Unknown (+) 59	0.638			361.164													21.5232	17.0985	14.5021	19.7521	18.219	3.07351	16.8698
Unknown (-) 44	0.641			191.073													1940.16	1309.58	1337.88	1726.41	1578.51	307.078	19.4537
Unknown (-) 45	0.641			170.893													7.00469	0.571394	8.79873	5.72323	5.52451	3.53479	63.9838
Unknown (+) 60	0.641			236.055													108.094	82.6191	81.1629	95.2298	91.7765	12.5791	13.7062
(5E,8Z)-4,7-dihydroxy-2-methyl-2,3,4,7-tetrahydrooxecin-10-one	0.643	237.052		237.052	-2.53109			[M+Na]+	C10H14O4		TRUE	No	3	Oxocins	MKPZLFSGCUYQEY-IAROGAJJSA-N	O=C1OC(C)CC(O)C=CC(O)C=C1	446.282	351.29	340.976	405.883	386.108	49.1976	12.7419
Unknown (+) 61	0.643			364.82													NA	NA	NA	NA	NA	NA	NA
Haplamine	0.644	258.11		258.11	0.581148			[M+H-H2O]+	C15H15NO3		TRUE	No	3	Pyranoquinolines	IXRKDGGGFFCRIR-UHFFFAOYSA-N	O=C1NC=2C=CC(OC)=CC2C=3OC(C=CC13)(C)C	NA	NA	NA	NA	NA	NA	NA
3-(4-chlorophenyl)-2-methyl-5,6,7,8-tetrahydropyrazolo[5,1-b]quinazolin-9(4H)-one	0.646	314.105		314.106	2.7061			[M+Na]+	C17H16ClN3O		TRUE	No	3	Phenylpyrazoles	NYMDQEMHBSLFSF-UHFFFAOYSA-N	O=C1C2=C(N=C3C(C=4C=CC(Cl)=CC4)=C(NN13)C)CCCC2	494.01	429.779	449.401	519.516	473.177	40.9474	8.65373
Unknown (+) 62	0.646			344.835													NA	NA	NA	NA	NA	NA	NA
Unknown (+) 63	0.647			218.943													36.5231	24.8445	25.3059	28.5653	28.8097	5.40233	18.7518
7,3',4'-Trimethoxyflavone	0.655	313.11		313.11	0.95813			[M+H]+	C18H16O5		TRUE	No	3	7-O-methylated flavonoids	VSFZYCDPDWSYSS-UHFFFAOYSA-N	O=C1C=C(OC2=CC(OC)=CC=C12)C=3C=CC(OC)=C(OC)C3	62.2222	51.5051	53.7575	54.0379	55.3806	4.69979	8.48634
Unknown (+) 64	0.656			284.879													3.35852	6.75492	6.46495	6.10071	5.66977	1.56391	27.5833
Unknown (+) 65	0.656			336.088													23.8504	18.0893	17.0718	19.7428	19.6886	2.9849	15.1605
Unknown (+) 66	0.656			332.117													37.1312	23.0946	27.7656	28.2871	29.0696	5.85954	20.1569
Unknown (+) 67	0.656			333.113													68.2741	51.5882	55.9833	63.8918	59.9344	7.53837	12.5777
Unknown (+) 68	0.657			191.032													203.601	154.7	137.538	147.481	160.83	29.3691	18.261
8-Acetylharpagide	0.658	407.15		407.15	-0.736829			[M+H]+	C17H26O11		TRUE	No	3	Iridoid O-glycosides	CAFTUQNGDROXEZ-XBDCZORHSA-N	O=C(OC1(C)CC(O)C2(O)C=COC(OC3OC(CO)C(O)C(O)C3O)C21)C	122.869	97.3516	107.903	114.548	110.668	10.7843	9.74471
Mycosporine glutaminol	0.659	303.154		303.155	2.40802			[M+2Na-H]+	C13H22N2O6		TRUE	No	3		BVWBDCIYHWDCRQ-UHFFFAOYSA-N	O=C1C(OC)=C(NC(CO)CCC(=N)O)CC(O)(CO)C1	0.386149	0.453314	0.316359	0.434013	0.397459	0.0609951	15.3463
Unknown (+) 70	0.659			406.154													63.7233	47.3351	50.278	54.9969	54.0833	7.15965	13.2382
Rhodiocyanoside A	0.66	260.113		260.113	-0.461338			[M+K]+	C11H17NO6		TRUE	No	3	Fatty acyl glycosides of mono- and disaccharides	ZMELGIPFIBWPHX-GMLQCYRESA-N	N#CC(=CCOC1OC(CO)C(O)C(O)C1O)C	NA	NA	NA	NA	NA	NA	NA
Unknown (-) 48	0.661			176.901													NA	NA	NA	NA	NA	NA	NA
Unknown (+) 71	0.661			118.086													529.734	543.189	520.881	477.971	517.944	28.1827	5.44126
Unknown (+) 72	0.663			415.136													46.3239	36.3943	34.8506	41.1851	39.6885	5.18093	13.054
Unknown (+) 73	0.67			144.934													1.46683	2.93721	0.967488	0.836246	1.55194	0.962636	62.0279
Unknown (+) 74	0.671			458.841													NA	NA	NA	NA	NA	NA	NA
Unknown (+) 75	0.673			404.838													NA	NA	NA	NA	NA	NA	NA
Unknown (+) 76	0.677			199.021													16.7223	11.2215	12.3851	14.1947	13.6309	2.39664	17.5824
Unknown (+) 77	0.68			504.782													NA	NA	NA	NA	NA	NA	NA
Unknown (+) 78	0.686			475.859													NA	NA	NA	NA	NA	NA	NA
Unknown (+) 79	0.686			595.807													NA	NA	NA	NA	NA	NA	NA
Unknown (+) 80	0.687			590.854													NA	NA	NA	NA	NA	NA	NA
Unknown (+) 81	0.688			355.91													NA	NA	NA	NA	NA	NA	NA
Unknown (+) 82	0.689			264.884													NA	NA	NA	NA	NA	NA	NA
Unknown (+) 83	0.689			470.904													NA	NA	NA	NA	NA	NA	NA
Unknown (+) 84	0.691			465.948													NA	NA	NA	NA	NA	NA	NA
Unknown (-) 50	0.734			156.916													NA	NA	NA	NA	NA	NA	NA
Nicotinic acid	0.737	124.039	80.0491	124.039	0.564337	80.0491	0.249847	[M+H]+	C6H5NO2	Yes	TRUE	Yes	1	Pyridinecarboxylic acids	PVNIIMVLHYAWGP-UHFFFAOYSA-N	O=C(O)C=1C=NC=CC1	0.94003	0.0364648	0.664421	0.722322	0.59081	0.388144	65.697
L-Tryptophan	5.704	205.097	188.07	205.097	-0.877633	188.07	-0.372201	[M+H]+	C11H12N2O2	Yes	TRUE	Yes	1	Indolyl carboxylic acids and derivatives	QIVBCDIJIAJPQS-VIFPVBQESA-N	c1ccc2c(c1)c(C[C@@H](C(=O)O)N)c[nH]2	1.10179	2.67284	1.36304	3.3343	2.118	1.063	50.1888
Unknown (+) 85	7.188			163.108													3.48438	2.88159	3.14686	3.07892	3.14794	0.250931	7.97127
2-Isopropylmalic acid	8.622	175.061	115.04	175.061	0.285614	115.04	3.47705	[M-H]-	C7H12O5		TRUE	Yes	2	Hydroxy fatty acids	BITYXLXUCSKTJS-UHFFFAOYNA-N	O=C(O)CC(O)(C(=O)O)C(C)C	3.46706	4.50708	3.27762	3.76421	3.75399	0.540526	14.3987
Unknown (+) 87	9.61			887.221													NA	NA	NA	NA	NA	NA	NA
Unknown (+) 88	9.616			444.115													NA	NA	NA	NA	NA	NA	NA
Unknown (+) 89	9.616			746.295													NA	NA	NA	NA	NA	NA	NA
1,2-Cyclohexanedione	10.603	113.06	67.0542	113.06	0.176898	67.0539	4.77226	[M+H]+	C6H8O2		TRUE	Yes	2	Cyclic ketones	OILAIQUEIWYQPH-UHFFFAOYSA-N	O=C1C(=O)CCCC1	13.9761	11.6064	11.2177	11.6156	12.1039	1.26179	10.4247
gamma-Aminobutyric acid	10.604	104.071	86.0606	104.071	0	86.0603	3.48592	[M+H]+	C4H9NO2		TRUE	Yes	2	Gamma amino acids and derivatives	BTCSSZJGUNDROE-UHFFFAOYSA-N	O=C(O)CCCN	2.34234	2.31841	2.30498	2.29772	2.31586	0.0196241	0.84738
Hexaethylene glycol	10.752	283.175	133.086	283.175	-0.211883	133.086	3.00558	[M+H]+	C12H26O7		TRUE	Yes	2	Polyethylene glycols	IIRDTKBZINWQAW-UHFFFAOYSA-N	C(COCCOCCOCCOCCOCCO)O	1325.99	1046.28	1005.61	1116.93	1123.7	142.482	12.6797
Unknown (+) 90	10.754			300.202													953.353	685.354	629.349	670.86	734.729	147.669	20.0985
Unknown (+) 91	12.029			317.171													0.271479	0.299734	0.190108	0.195513	0.239209	0.054848	22.9289
Unknown (+) 92	12.504			380.137													NA	NA	NA	NA	NA	NA	NA
3-Cycloheptene-1-acetic acid, 5-methyl-alpha-methylene-4-(3-oxobutyl)-, (1R,5S)-	12.946	273.146		273.145	4.13698			[M+H]+	C15H22O3		TRUE	No	3	Sesquiterpenoids	NIQIMYXBAQAIAT-HZMBPMFUSA-N	O=C(O)C(=C)C1CC=C(CCC(=O)C)C(C)CC1	0.364069	0.335813	0.13895	0.13895	0.244445	0.122361	50.0565
Unknown (+) 93	12.95			545.281													NA	NA	NA	NA	NA	NA	NA
Unknown (+) 94	12.951			292.118													0.129132	0.396404	0.322445	0.485803	0.333446	0.151703	45.4955
Unknown (+) 95	12.961			299.6													NA	NA	NA	NA	NA	NA	NA
Unknown (+) 96	13.38			477.15													NA	NA	NA	NA	NA	NA	NA
Unknown (+) 97	14.038			203.118													0	0.174874	0.172404	0.185837	0.133279	0.089044	66.8104
Unknown (-) 51	14.643			585.278													NA	NA	NA	NA	NA	NA	NA
Unknown (+) 98	15.252			235.19													8.1526	7.26679	6.77749	6.79262	7.24737	0.644827	8.89739
Unknown (-) 52	15.327			827.407													0.562108	0.562108	0.562108	0.562108	0.562108	0	0
Unknown (-) 53	15.519			599.294													NA	NA	NA	NA	NA	NA	NA
Unknown (+) 99	15.583			240.159													4.74789	14.5224	5.28444	0	6.13867	6.07271	98.9255
Unknown (+) 100	15.744			435.176													642.365	625.831	435.369	373.728	519.323	135.067	26.0083
Unknown (+) 101	15.987			509.128													NA	NA	NA	NA	NA	NA	NA
Unknown (-) 54	16.413			227.129													109.802	91.9208	108.858	94.506	101.272	9.37254	9.25484
Unknown (-) 55	16.486			869.416													0.220077	0.220077	0.862663	0.220077	0.380723	0.321293	84.3902
Acoric acid	16.687	269.175	251.165	269.175	0.594409	251.164	2.70739	[M+H]+	C15H24O4		TRUE	Yes	2	Menthane monoterpenoids	ZIOCYJNRYIRTQD-UHFFFAOYSA-N	O=C(O)CC(C)C1(C(=O)C(C)C)CC(=O)C(C)CC1	0.875747	0.892423	0.7987	0.108365	0.668809	0.375853	56.1973
D-Galactose	16.92	179.015	44.9979	179.015	0	44.998	-2.22233	[M-H]-	C6H12O6	Yes	TRUE	Yes	1	Hexoses	WQZGKKKJIJFFOK-UHFFFAOYNA-N	OCC1OC(O)C(O)C(O)C1O	5.1766	5.05774	0.578204	5.26574	4.01957	2.29583	57.1162
Unknown (+) 102	17.848			158.027													57.7978	45.622	97.013	60.4415	65.2186	22.157	33.9735
Unknown (+) 103	17.988			224.164													NA	NA	NA	NA	NA	NA	NA
Quercetin-3-O-deoxyhexosyl(1-2)deoxyhexoside	18.413	593.146		593.145	-1.02842			[M-H]-	C27H30O15		TRUE	No	3	Flavonoid-3-O-glycosides	SEEGVLYKLLCFTK-UHFFFAOYSA-N	O=C1C(OC2OC(C)C(O)C(O)C2OC3OC(C)C(O)C(O)C3O)=C(OC=4C=C(O)C=C(O)C14)C=5C=CC(O)=C(O)C5	42.0727	47.3471	52.0643	63.0515	51.1339	8.93195	17.4678
2,4-Dihydroxybenzophenone	18.85	215.07	137.023	215.07	-1.72037	137.023	-0.218941	[M+H]+	C13H10O3	Yes	TRUE	Yes	1	Benzophenones	ZXDDPOHVAMWLBH-UHFFFAOYSA-N	C1=CC=C(C=C1)C(C=2C=CC(=CC2O)O)=O	14394.6	13776.9	13874.1	14953.5	14249.8	541.872	3.80267
Unknown (-) 56	19.484			193.087													2137.93	1945.56	1983.79	1843.37	1977.66	122.185	6.17824
Unknown (-) 57	19.819			473.164													122.453	108.881	92.0285	88.2101	102.893	15.8332	15.388
Unknown (-) 58	19.943			274.976													455.32	468.097	479.11	434.571	459.275	19.1241	4.16397
Unknown (+) 104	20.309			135.117													12.4271	12.2571	15.2022	11.9704	12.9642	1.50385	11.6001
Unknown (-) 59	20.469			420.251													91.5073	9.54965	20.3696	0	30.3566	41.6077	137.063
Unknown (+) 105	20.652			252.997													58.0556	60.9599	67.3557	71.366	64.4343	6.03719	9.36953
Unknown (+) 106	20.653			251													86.1446	88.0443	107.933	102.78	96.2256	10.7795	11.2023
Unknown (+) 107	20.905			235.169													7.03848	7.12016	10.0311	8.28343	8.11829	1.39624	17.1986
2,6-ditert-butyl-4-methylphenol	21.121	221.19	161.095	221.19	-0.13563	161.096	-3.97281	[M+H]+	C15H24O		TRUE	Yes	2	Phenylpropanes	NLZUEZXRPGMBCV-UHFFFAOYSA-N	OC=1C(=CC(=CC1C(C)(C)C)C)C(C)(C)C	0.985309	1.73493	1.92531	0.838008	1.37089	0.539305	39.3397
Unknown (+) 108	21.306			139.112													5.23081	7.49899	7.39337	5.21336	6.33413	1.28483	20.2842
Unknown (+) 109	21.311			179.107													8.56507	4.44576	8.98706	7.4086	7.35162	2.04893	27.8705
Unknown (+) 112	21.313			253.18													6.94703	4.93655	6.59036	5.36379	5.95943	0.961683	16.1372
Cuminyl alcohol	21.314	133.101	105.07	133.101	1.35236	105.069	0.475875	[M+K]+	C10H14O	Yes	TRUE	Yes	1	Benzyl Alcohols	OIGWAXDAPKFNCQ-UHFFFAOYSA-N	OCC1=CC=C(C=C1)C(C)C	6.40922	6.49353	7.50842	6.50696	6.72953	0.521055	7.74282
Curcumenol	21.315	235.169	119.085	235.169	-1.10559	119.085	3.52688	[M+H-H2O]+	C15H22O2		TRUE	Yes	2	Guaianes	ISFMXVMWEWLJGJ-UHFFFAOYSA-N	OC12OC3(CC1=C(C)C)C(C(=C2)C)CCC3C	8.15314	5.90472	7.38128	7.76327	7.3006	0.982491	13.4577
Unknown (+) 113	21.315			117.055													4.17221	5.07655	4.96445	4.37231	4.64638	0.442026	9.51334
Unknown (-) 60	21.316			207.175													1.05179	1.05179	1.05179	14.9584	4.52844	6.9533	153.548
Unknown (+) 110	21.317			119.086													25.8742	21.7002	23.269	22.6362	23.3699	1.78958	7.65763
Zedoarondiol	21.319	251.165		251.165	-1.07499			[M-H]-	C15H24O3		TRUE	No	3	Guaianes	TXIKNNOOLCGADE-UHFFFAOYSA-N	O=C1C(=C(C)C)CC2C(CCC2(O)C)C(O)(C)C1	NA	NA	NA	NA	NA	NA	NA
Unknown (+) 111	21.32			326.269													1.31465	3.2751	1.18495	3.78216	2.38922	1.33292	55.7891
Unknown (-) 61	21.325			304.655													NA	NA	NA	NA	NA	NA	NA
Unknown (+) 114	21.44			239.201													3.46733	4.16662	4.71043	3.47505	3.95486	0.601007	15.1967
Unknown (+) 115	21.518			258.206													30.3399	23.812	19.549	21.2573	23.7395	4.73611	19.9503
Dihydroalbocycline	21.551	311.222		311.222	-0.0963943			[M+H]+	C18H30O4		TRUE	Yes	3	Macrolides and analogues	XIHUXEHAQPSMTF-KBVZDLPWSA-N	O=C1OC(C)C(C)CCC=C(C)C(OC)C=CC(O)(C)CC1	7.03387	7.43655	7.01395	7.96338	7.36194	0.445727	6.05447
Unknown (-) 62	21.751			253.181													0.25103	0.25103	0.25103	0.25103	0.25103	0	0
Unknown (-) 63	22.955			309.207													18.5768	0.235244	0.235244	0.235244	4.82064	9.17078	190.24
Unknown (-) 64	23.216			233.155													1353.84	816.717	1217.04	1182.07	1142.42	229.434	20.0832
Unknown (-) 65	23.37			236.999													177.636	200.131	186.042	189.768	188.394	9.32547	4.94998
FA 18:2+2O	24.114	311.223		311.222	-0.417708			[M-H]-	C18H32O4		TRUE	No	3	Oxidized fatty acids	JGUNZIWGNMQSBM-UHFFFAOYNA-N	O=C(O)CCCCCCCC(OO)C=CC=CCCCCC	26.7066	19.3522	22.5168	67.3753	33.9877	22.4613	66.0864
Unknown (+) 116	24.19			335.22													6.65251	7.71094	8.36391	6.34973	7.26927	0.934392	12.854
Unknown (+) 117	24.296			318.301													8.54847	9.72209	8.97138	7.13847	8.5951	1.08561	12.6306
