# Supplementary material for: Metabolomic Analysis of Extracellular Vesicles from the Cereal Fungal Pathogen Fusarium graminearum
Source: J Fungi (Basel). 2023 Apr 24;9(5):507. doi: 10.3390/jof9050507 (PMC10219060; doi:10.3390/jof9050507)
Supplement: Supplementary file 1 [file jof-09-00507-s001.zip › Supplementary table 3 - ANOVA analysis of common metabolites.xlsx]

## Sheet: Result_Metabo_ANOVA
Metabolite	f.value	p.value	*-log10(p)	FDR	Tukey's HSD	Top sample
UnknownPOS_99	10.428	0.00090977	3.0411	0.0014766	pool-ev; sec-ev; wcl-pool	ev
UnknownPOS_48	56.851	9.89e-08	7.0048	7.16e-07	pool-ev; sec-ev; wcl-ev; sec-pool; wcl-sec	ev
UnknownPOS_41	15.982	0.00011935	3.9232	0.00022286	sec-ev; wcl-ev; sec-pool; wcl-pool	ev
UnknownPOS_37	41.425	6.46e-07	6.1895	2.44e-06	sec-ev; wcl-ev; sec-pool; wcl-pool	ev
UnknownPOS_34	13.613	0.00026319	3.5797	0.00045149	pool-ev; sec-ev; wcl-ev	ev
UnknownPOS_105	26.775	7.77e-06	5.1096	1.84e-05	pool-ev; sec-ev; wcl-pool; wcl-sec	ev
UnknownNEG_24	69.571	2.91e-08	7.5356	3.24e-07	pool-ev; sec-ev; wcl-ev; wcl-pool; wcl-sec	ev
UnknownNEG_1	139.33	3.92e-10	9.4065	9.2e-09	pool-ev; sec-ev; wcl-ev; sec-pool; wcl-pool	ev
Spermidine	65.783	4.1e-08	7.3877	3.76e-07	pool-ev; sec-ev; wcl-ev; wcl-pool; wcl-sec	ev
PFCA-unsaturated; C6HF9O2	49.356	2.3e-07	6.6379	1.18e-06	pool-ev; sec-ev; wcl-ev; wcl-pool; wcl-sec	ev
PFCA-unsaturated_ether; C5HF7O3	41.956	6e-07	6.2219	2.39e-06	pool-ev; sec-ev; wcl-ev; wcl-pool; wcl-sec	ev
PFCA-H; C6H6F6O2	67.36	3.55e-08	7.4502	3.56e-07	pool-ev; sec-ev; wcl-pool; wcl-sec	ev
PFCA-H; C6H4F6O3	42.084	5.89e-07	6.2296	2.39e-06	pool-ev; sec-ev; wcl-pool; wcl-sec	ev
NCGC00380737-01_C17H26O11_Methyl (1S,4aS,6R,7R,7aR)-1-(beta-D-glucopyranosyloxy)-5,6-dihydroxy-7-methyl-1,4a,5,6,7,7a-hexahydrocyclopenta[c]pyran-4-carboxylate	54.737	1.24e-07	6.9061	8.19e-07	pool-ev; sec-ev; wcl-pool; wcl-sec	ev
methyl (2S,4aS,6aR,7R,10aR,10bR)-2-(furan-3-yl)-7-hydroxy-6a,10b-dimethyl-4-oxo-2,4a,5,6,10,10a-hexahydro-1H-benzo[f]isochromene-7-carboxylate	54.129	1.33e-07	6.877	8.24e-07	pool-ev; sec-ev; wcl-pool; wcl-sec	ev
Licoagrosie B	34.877	1.75e-06	5.7569	5.43e-06	pool-ev; sec-ev; wcl-pool; wcl-sec	ev
Cystine	34.322	1.92e-06	5.7169	5.87e-06	pool-ev; sec-ev; wcl-pool; wcl-sec	ev
Citraconic acid	31.035	3.4e-06	5.4683	9.57e-06	pool-ev; sec-ev; wcl-ev; sec-pool	ev
Carveol	9.3833	0.0014467	2.8396	0.0022445	pool-ev; sec-ev	ev
Asulam	37.096	1.23e-06	5.9111	4.25e-06	sec-ev; wcl-ev; sec-pool; wcl-pool	ev
2,3,3,4,4,4-Hexafluorobutanoic acid	64.148	4.77e-08	7.3214	4.03e-07	pool-ev; sec-ev; wcl-pool; wcl-sec	ev
(1R,4Z,9S)-4-(hydroxymethyl)-11,11-dimethyl-8-methylidenebicyclo[7.2.0]undec-4-en-3-one	10.004	0.0010938	2.9611	0.0017353	pool-ev; sec-ev	ev
UnknownPOS_33	7.5866	0.003499	2.4561	0.0051993	pool-ev; wcl-ev	ev-wcl
UnknownPOS_27	22.314	2.1e-05	4.6777	4.35e-05	pool-ev; sec-ev; wcl-ev; wcl-pool; wcl-sec	ev-wcl
UnknownPOS_20	17.254	8.1e-05	4.0917	0.0001539	pool-ev; sec-ev; wcl-ev; wcl-pool	ev-wcl
UnknownPOS_113	15.946	0.00012069	3.9183	0.00022339	pool-ev; sec-ev; wcl-pool; wcl-sec	ev-wcl
UnknownPOS_106	29.895	4.2e-06	5.3767	1.14e-05	pool-ev; sec-ev; wcl-pool; wcl-sec	ev-wcl
UnknownPOS_102	7.8258	0.003089	2.5102	0.0046226	pool-ev; wcl-pool	ev-wcl
UnknownNEG_3	29.915	4.18e-06	5.3783	1.14e-05	pool-ev; sec-ev; wcl-pool; wcl-sec	ev-wcl
Thiazolidine-4-carboxylic acid	40.27	7.62e-07	6.1179	2.77e-06	pool-ev; sec-ev; wcl-pool; wcl-sec	ev-wcl
quercetin-3-O-deoxyhexosyl(1-2)deoxyhexoside	81.814	1.08e-08	7.9667	1.61e-07	pool-ev; sec-ev; wcl-pool; wcl-sec	ev-wcl
PYROGALLIN	41.21	6.66e-07	6.1764	2.47e-06	pool-ev; sec-ev; wcl-pool; wcl-sec	ev-wcl
PFCA-H; C3H2F4O2	36.391	1.37e-06	5.863	4.52e-06	pool-ev; sec-ev; wcl-pool; wcl-sec	ev-wcl
Nicotinic acid	36.539	1.34e-06	5.8731	4.49e-06	pool-ev; sec-ev; wcl-ev	ev-wcl
MMV689028	19.621	4.16e-05	4.3809	8.2e-05	pool-ev; sec-ev; wcl-pool; wcl-sec	ev-wcl
Laccaic Acid A	20.14	3.63e-05	4.4406	7.23e-05	pool-ev; sec-ev; wcl-pool; wcl-sec	ev-wcl
FT-PFCA; C3H3F3O2	17.457	7.63e-05	4.1177	0.00014628	pool-ev; sec-ev; wcl-pool; wcl-sec	ev-wcl
dihydroalbocycline	36.197	1.41e-06	5.8496	4.59e-06	pool-ev; wcl-ev; sec-pool; wcl-pool; wcl-sec	ev-wcl
cis-(Z)-Flupenthixol dihydrochloride2413-38-9	13.472	0.0002767	3.558	0.00047083	pool-ev; sec-ev; wcl-pool; wcl-sec	ev-wcl
Butylparaben	43.342	4.96e-07	6.3046	2.09e-06	pool-ev; sec-ev; wcl-pool; wcl-sec	ev-wcl
9-Methoxycanthin-6-One	29.76	4.31e-06	5.3657	1.15e-05	pool-ev; sec-ev; wcl-pool; wcl-sec	ev-wcl
3-HYDROXYBUTANOIC ACID	23.808	1.48e-05	4.8298	3.19e-05	pool-ev; sec-ev; wcl-pool; wcl-sec	ev-wcl
UnknownPOS_69	80.163	1.22e-08	7.9122	1.61e-07	pool-ev; sec-ev; wcl-pool; wcl-sec	sec
UnknownPOS_109	10.093	0.0010522	2.9779	0.0016818	pool-ev; sec-ev	sec
UnknownNEG_99	15.257	0.00015049	3.8225	0.00026911	pool-ev; sec-ev; wcl-pool; wcl-sec	sec
UnknownNEG_89	25.53	1.01e-05	4.9955	2.32e-05	pool-ev; sec-ev; wcl-pool; wcl-sec	sec
UnknownNEG_57	17.532	7.46e-05	4.1273	0.0001444	pool-ev; sec-ev; wcl-ev	sec
UnknownNEG_53	47.035	3.06e-07	6.5139	1.4e-06	pool-ev; sec-ev; wcl-pool; wcl-sec	sec
UnknownNEG_47	32.681	2.54e-06	5.5956	7.44e-06	pool-ev; sec-ev; wcl-ev; wcl-sec	sec
UnknownNEG_4	35.122	1.68e-06	5.7743	5.3e-06	pool-ev; sec-ev; wcl-ev; wcl-pool; wcl-sec	sec
UnknownNEG_37	6.2967	0.0071564	2.1453	0.010272	wcl-pool; wcl-sec	sec
UnknownNEG_104	47.489	2.89e-07	6.5386	1.36e-06	pool-ev; sec-ev; wcl-ev; wcl-pool; wcl-sec	sec
NCGC00385675-01_C40H62O15_	66.507	3.83e-08	7.4166	3.68e-07	pool-ev; sec-ev; wcl-pool; wcl-sec	sec
Mycosporine glutaminol	56.719	1e-07	6.9987	7.16e-07	pool-ev; sec-ev; wcl-pool; wcl-sec	sec
Lysine	32.731	2.52e-06	5.5993	7.44e-06	pool-ev; sec-ev; wcl-ev	sec
gamma-Glutamylleucine	168.54	1.18e-10	9.9279	3.11e-09	pool-ev; sec-ev; wcl-ev; wcl-pool; wcl-sec	sec
gamma-Aminobutyric acid	50.565	1.99e-07	6.7004	1.14e-06	pool-ev; sec-ev; wcl-ev; wcl-pool; wcl-sec	sec
delta-Hydroxylysine	44.833	4.06e-07	6.391	1.79e-06	pool-ev; sec-ev; wcl-pool; wcl-sec	sec
Curcumenol	209.52	2.97e-11	10.528	1.57e-09	pool-ev; sec-ev; wcl-ev; wcl-pool; wcl-sec	sec
Acoric acid	24.759	1.2e-05	4.9225	2.65e-05	pool-ev; sec-ev; wcl-ev; wcl-sec	sec
3-Hydroxyanthranilic acid	23.833	1.47e-05	4.8323	3.19e-05	pool-ev; sec-ev; wcl-pool; wcl-sec	sec
3-Cycloheptene-1-acetic acid, 5-methyl-alpha-methylene-4-(3-oxobutyl)-, (1R,5S)-	27.343	6.92e-06	5.1601	1.66e-05	pool-ev; sec-ev; wcl-pool; wcl-sec	sec
2-Isopropylmalic acid	27.492	6.71e-06	5.1732	1.63e-05	pool-ev; sec-ev; wcl-ev; wcl-pool; wcl-sec	sec
2-Amino-3-methoxybenzoic acid	23.134	1.73e-05	4.7621	3.65e-05	pool-ev; sec-ev; wcl-pool; wcl-sec	sec
1,2-Cyclohexanedione	6.2458	0.0073732	2.1323	0.010512	sec-ev; wcl-sec	sec
(S)-[6]gingerol	240.53	1.23e-11	10.909	8.67e-10	pool-ev; sec-ev; wcl-ev; wcl-pool; wcl-sec	sec
(E)-7-methylidene-10-oxo-4-propan-2-ylundec-5-enoic acid	196.13	4.52e-11	10.345	1.91e-09	pool-ev; sec-ev; wcl-ev; wcl-pool; wcl-sec	sec
(+/-)-Dihydromethysticin	80.328	1.21e-08	7.9177	1.61e-07	pool-ev; sec-ev; wcl-pool; wcl-sec	sec
UnknownPOS_72	42.67	5.43e-07	6.2649	2.25e-06	pool-ev; sec-ev; wcl-ev	sec-wcl
UnknownPOS_65	4.6455	0.020326	1.692	0.026804	pool-ev; wcl-ev	sec-wcl
UnknownPOS_54	20.135	3.63e-05	4.4401	7.23e-05	pool-ev; sec-ev; wcl-ev	sec-wcl
UnknownPOS_43	37.149	1.22e-06	5.9146	4.25e-06	pool-ev; sec-ev; wcl-ev	sec-wcl
UnknownPOS_40	27.754	6.37e-06	5.1961	1.58e-05	pool-ev; sec-ev; wcl-ev	sec-wcl
UnknownPOS_31	5.914	0.0089885	2.0463	0.012644	pool-ev; wcl-ev	sec-wcl
UnknownPOS_30	6.9465	0.0049429	2.306	0.0071928	pool-ev; wcl-ev	sec-wcl
UnknownPOS_29	3.9841	0.032443	1.4889	0.042518	pool-ev	sec-wcl
UnknownPOS_25	5.0361	0.015643	1.8057	0.020891	pool-ev	sec-wcl
UnknownPOS_16	5.2452	0.013652	1.8648	0.018465	sec-ev; wcl-sec	sec-wcl
UnknownPOS_15	6.8423	0.0052379	2.2808	0.0075698	pool-ev; wcl-pool	sec-wcl
UnknownPOS_111	13.76	0.0002498	3.6024	0.00043203	pool-ev; sec-ev; wcl-ev	sec-wcl
UnknownNEG_91	14.098	0.00022206	3.6535	0.00038722	pool-ev; sec-ev; wcl-ev	sec-wcl
UnknownNEG_83	9.6849	0.0012611	2.8992	0.0019858	pool-ev; sec-ev; wcl-ev	sec-wcl
UnknownNEG_81	15.116	0.00015762	3.8024	0.00027947	pool-ev; sec-ev; wcl-ev	sec-wcl
UnknownNEG_76	8.8449	0.0018622	2.73	0.0028681	pool-ev; sec-ev; wcl-ev	sec-wcl
UnknownNEG_68	11.523	0.000578	3.2381	0.00096031	pool-ev; sec-ev; wcl-ev	sec-wcl
UnknownNEG_62	12.756	0.00035921	3.4447	0.00060153	pool-ev; sec-ev; wcl-ev	sec-wcl
UnknownNEG_59	8.2105	0.0025402	2.5951	0.003884	pool-ev; sec-ev; wcl-pool; wcl-sec	sec-wcl
UnknownNEG_58	5.6003	0.0109	1.9626	0.015131	pool-ev; sec-ev; wcl-ev	sec-wcl
UnknownNEG_56	16.867	9.09e-05	4.0415	0.00017121	pool-ev; sec-ev; wcl-ev	sec-wcl
UnknownNEG_54	10.143	0.0010293	2.9875	0.0016579	pool-ev; sec-ev; wcl-ev	sec-wcl
UnknownNEG_52	5.6979	0.010259	1.9889	0.014335	pool-ev	sec-wcl
UnknownNEG_51	14.881	0.00017032	3.7687	0.00029948	pool-ev; sec-ev; wcl-ev	sec-wcl
UnknownNEG_39	4.681	0.01984	1.7025	0.026328	pool-ev	sec-wcl
UnknownNEG_29	20.644	3.18e-05	4.4974	6.52e-05	pool-ev; sec-ev; wcl-ev	sec-wcl
UnknownNEG_27	25.987	9.17e-06	5.0379	2.13e-05	pool-ev; sec-ev; wcl-ev	sec-wcl
UnknownNEG_19	32.913	2.44e-06	5.613	7.35e-06	pool-ev; sec-ev; wcl-ev	sec-wcl
N-Acetyltryptamine	28.145	5.89e-06	5.2299	1.49e-05	pool-ev; sec-ev; wcl-ev	sec-wcl
Methyl eugenol	5.4869	0.011703	1.9317	0.016034	sec-ev	sec-wcl
Ketoisovaleric acid	10.575	0.00085427	3.0684	0.0013973	pool-ev; sec-ev	sec-wcl
jaeschkeanadiol	30.505	3.75e-06	5.426	1.04e-05	pool-ev; sec-ev; wcl-ev	sec-wcl
Ilicic acid	5.4621	0.011887	1.9249	0.016182	sec-ev	sec-wcl
Arginine	28.216	5.81e-06	5.2361	1.49e-05	pool-ev; sec-ev; wcl-ev	sec-wcl
2,6-ditert-butyl-4-methylphenol	19.081	4.81e-05	4.3176	9.4e-05	pool-ev; sec-ev; wcl-ev	sec-wcl
UnknownPOS_110	7.311	0.0040512	2.3924	0.0059361	pool-ev; sec-ev	wcl
UnknownNEG_92	5.1523	0.014498	1.8387	0.019484	sec-pool; wcl-sec	wcl
UnknownNEG_90	25.194	1.09e-05	4.9639	2.47e-05	pool-ev; wcl-ev; sec-pool; wcl-sec	wcl
UnknownNEG_2	22.834	1.86e-05	4.7315	3.88e-05	pool-ev; wcl-ev; sec-pool; wcl-sec	wcl
Succinic acid	39.698	8.28e-07	6.0817	2.96e-06	wcl-ev; wcl-pool; wcl-sec	wcl
sn-Glycerol 3-phosphate; LC-ESI-ITFT; MS2; m/z	26.361	8.47e-06	5.0721	1.99e-05	pool-ev; wcl-ev; wcl-pool; wcl-sec	wcl
Shikimic acid	15.374	0.00014491	3.8389	0.00026359	pool-ev; sec-ev; wcl-pool; wcl-sec	wcl
Propamocarb	27.683	6.46e-06	5.1899	1.58e-05	pool-ev; wcl-ev; wcl-pool; wcl-sec	wcl
MEX_236.1645_17.7	24.862	1.17e-05	4.9324	2.62e-05	pool-ev; sec-ev; wcl-ev; wcl-pool; wcl-sec	wcl
L-Tryptophan	41.703	6.22e-07	6.2065	2.43e-06	pool-ev; sec-ev; wcl-ev; wcl-pool	wcl
FA 18:2+2O; PlaSMA ID-641	75.035	1.84e-08	7.7361	2.28e-07	pool-ev; wcl-ev; sec-pool; wcl-pool; wcl-sec	wcl
D-(+)-Malic acid; LC-ESI-QTOF; MS2; CE	64.194	4.75e-08	7.3233	4.03e-07	pool-ev; sec-ev; wcl-ev; sec-pool; wcl-pool; wcl-sec	wcl
Aspartic acid	87.318	7.23e-09	8.1409	1.2e-07	pool-ev; sec-ev; wcl-ev; wcl-pool; wcl-sec	wcl
Albuterol	15.319	0.00014752	3.8312	0.00026604	pool-ev; sec-ev; wcl-ev	wcl
5-Aminovaleric acid	28.975	5.01e-06	5.3005	1.3e-05	wcl-ev; sec-pool; wcl-pool; wcl-sec	wcl
3-Hydroxy-3-methylglutaric acid	7.4809	0.0036998	2.4318	0.0054592	wcl-pool; wcl-sec	wcl
(9Z,12E)-15,16-dihydroxyoctadeca-9,12-dienoic acid	271.75	5.65e-12	11.248	5.96e-10	pool-ev; sec-ev; wcl-ev; sec-pool; wcl-pool; wcl-sec	wcl
