# Supplementary material for: Metabolomic Analysis of Extracellular Vesicles from the Cereal Fungal Pathogen Fusarium graminearum
Source: J Fungi (Basel). 2023 Apr 24;9(5):507. doi: 10.3390/jof9050507 (PMC10219060; doi:10.3390/jof9050507)
Supplement: Supplementary file 1 [file jof-09-00507-s001.zip › Supplementary table 4 - All metabolites.xlsx]

## Sheet: Combined
Metabolite	Average RT (min)	Library precursor ion (m/z)	Library most intense Qualifier ion (m/z)	Average Precursor ion (m/z)	Precursor ion Mass error (5 ppm)	Most intense Qualifier ion (m/z)	Qualifier ion Mass error (5 ppm)	Adduct type	Formula	Authentic standard	Library MS matched (m/z)	Library MS/MS matched (m/z)	MSI Confidence level	Ontology	INCHIKEY	SMILES	Pool 1	Pool 2	Pool 3	Pool 4	Pool 5	av pool (ng/mL)	STD Dev	% RSD	EV 1	EV 2	EV 3	EV 4	av EV (ng/mL)	STD Dev	% RSD	SEC 1	SEC 2	SEC 3	SEC 4	av SEC (ng/mL)	STD Dev	% RSD	WCL 1	WCL 2	WCL 3	WCL 4	av WCL (ng/mL)	STD Dev	% RSD
Unknown (-) 2	0.495			421.887													104.486	115.44	112.792	82.9651	116.424	106.905	16.0336	14.998	60.8609	60.8609	65.7193	65.5224	63.2409	2.74934	4.34741	725.098	234.92	143.974	73.9466	294.485	294.543	100.02	60.8609	69.7085	69.8125	60.8609	65.3107	5.13838	7.86759
Unknown (-) 3	0.496			230.909													276.197	404.633	396.725	294.312	417.599	378.317	56.6607	14.977	196.542	200.216	202.095	179.608	194.615	10.267	5.27553	880.351	570.126	455.534	270.295	544.077	255.966	47.0459	207.96	194.86	245.39	252.982	225.298	28.2677	12.5468
Unknown (-) 4	0.497			102.989													40.3322	47.9058	47.9429	40.8039	45.7329	45.5964	3.35788	7.36436	30.5077	22.7075	22.4624	20.0963	23.9435	4.53177	18.927	159.564	70.3777	66.4331	32.0974	82.1179	54.4173	66.2672	22.7298	20.0963	28.6505	25.133	24.1524	3.6364	15.0561
Unknown (-) 5	0.498			132.981													94.3472	104.9	91.2011	77.5842	91.2234	91.2271	11.1515	12.2239	60.4759	53.3331	47.7913	48.2073	52.4519	5.91322	11.2736	319.36	159.219	122.822	63.3136	166.179	109.505	65.896	54.5886	48.6196	63.9599	61.3079	57.119	6.90382	12.0867
Unknown (-) 6	0.498			306.909													1412.13	1475.31	1407.15	1038.01	1463.57	1346.01	207.481	15.4145	933.327	913.73	882.547	852.372	895.494	35.548	3.96965	3012.64	1868.62	1621.56	1151.88	1913.68	790.656	41.3161	912.548	888.045	1086.94	1009.96	974.373	91.6749	9.40861
Unknown (-) 7	0.499			158.979													10026.5	10418.8	10020.2	8185.8	9598.63	9555.86	972.83	10.1805	5746.11	5540.77	5436.67	5105.95	5457.37	267.239	4.89684	30395.8	14413.3	11335.6	7028.8	15793.4	10195.2	64.5536	5708.97	5277.24	6846.06	6368.8	6050.27	694.935	11.486
Unknown (-) 8	0.499			160.976													1293.29	1358.21	1264.29	1004.81	1224.93	1213.06	149.668	12.338	726.5	696.877	686.704	641.582	687.916	35.2011	5.11706	4343.65	1959.82	1477.09	889.843	2167.6	1515.24	69.9038	715.702	660.789	849.705	807.291	758.372	85.7867	11.312
Unknown (+) 1	0.499			249.926													7.16271	5.87869	7.36745	5.58425	6.04144	6.40691	0.80362	12.543	1.88707	2.44647	3.58828	2.74802	2.66746	0.709987	26.6166	16.3498	6.65441	6.06629	3.57331	8.16096	5.62025	68.8674	3.35251	2.82878	3.38432	2.96264	3.13206	0.278637	8.89627
Unknown (+) 2	0.499			103.006													19.5466	22.6571	27.3031	27.6114	23.1382	24.0513	3.40286	14.1484	9.01405	11.592	17.6765	11.1965	12.3698	3.71501	30.033	161.432	39.6857	29.3929	15.0248	61.3839	67.4612	109.901	11.998	11.5262	13.4496	13.2597	12.5584	0.942594	7.5057
Unknown (-) 10	0.5			272.959													671.042	800.273	670.645	510.54	699.227	670.171	120.073	17.9168	341.12	339.802	331.563	321.668	333.539	8.97253	2.6901	10034.8	1682.83	957.383	384.761	3264.95	4544.4	139.187	344.504	334.245	406.519	374.658	364.982	32.5733	8.92465
Unknown (-) 12	0.5			278.915													53.0242	42.2822	49.3841	33.5126	45.0234	42.5506	6.69749	15.7401	30.8271	26.0207	26.0207	26.0207	27.2223	2.4032	8.82804	442.565	70.036	53.5962	43.9128	152.528	193.659	126.966	26.0207	26.0207	31.3843	26.0207	27.3616	2.68178	9.80124
Unknown (-) 9	0.5			130.984													716.091	795.987	726.394	597.023	685.094	701.124	83.1295	11.8566	410.97	402.152	395.451	379.977	397.138	13.0869	3.2953	2458.35	1157.48	871.741	523.426	1252.75	844.517	67.413	411.765	380.04	516.904	461.017	442.432	59.7904	13.514
Unknown (+) 3	0.5			263.942													15.3156	15.1525	17.3101	13.9151	16.1175	15.5622	1.25551	8.06769	5.83043	6.98459	10.2621	7.36504	7.61054	1.88429	24.7589	44.0768	18.309	16.667	8.87479	21.9819	15.294	69.5754	7.51944	7.49211	8.30257	7.87936	7.79837	0.379637	4.86816
Unknown (+) 4	0.501			107.001													51.2951	60.2628	64.4933	61.2948	62.1127	59.8917	5.05262	8.43625	22.3438	30.8688	39.174	29.4448	30.4578	6.90422	22.6681	267.778	87.43	70.5463	38.5936	116.087	103.135	88.8429	29.5371	30.1397	34.8793	34.0307	32.1467	2.69903	8.39599
Unknown (+) 5	0.502			114.988													8.10579	9.63052	12.2342	12.031	11.0436	10.609	1.73751	16.3777	4.13208	5.44141	8.35237	5.28346	5.80233	1.7974	30.9772	101.924	17.4944	13.9166	6.73793	35.0181	44.8273	128.012	4.94022	5.09169	5.10837	5.48835	5.15716	0.233393	4.52562
Unknown (+) 6	0.503			165.024													50.8804	53.9856	58.7753	55.0778	54.3566	54.6152	2.82545	5.17338	20.7728	28.2893	35.0458	28.0416	28.0374	5.82968	20.7925	264.395	77.7541	65.9095	34.4539	110.628	104.127	94.1234	27.81	27.2921	33.3439	30.1694	29.6539	2.76044	9.30888
Unknown (+) 7	0.503			101.008													121.362	144.218	173.696	176.438	155.914	154.326	22.6687	14.6889	55.032	75.7138	115.611	73.3712	79.9319	25.52	31.9271	978.227	242.351	189.857	95.9429	376.594	405.635	107.711	74.4167	73.6598	87.4307	86.0393	80.3866	7.35895	9.15445
Unknown (+) 10	0.504			151.009													202.487	225.794	248.784	232.301	236.24	229.121	17.0873	7.45774	80.8437	115.116	141.269	108.469	111.424	24.8211	22.2762	995.588	322.474	274.78	145.47	434.578	381.409	87.7654	112.697	112.649	133.677	130.197	122.305	11.2127	9.1678
Unknown (+) 11	0.504			119.019													873.105	1020.88	1144.28	1128.52	1083.76	1050.11	109.923	10.4677	386.466	541.666	758.131	529.199	553.866	153.301	27.6784	4939.51	1476.18	1247.4	678.769	2085.46	1932.01	92.6416	535.917	530.019	630.197	610.819	576.738	51.2133	8.87982
Unknown (+) 8	0.504			147.014													44.1227	49.6628	53.511	50.2543	46.6881	48.8478	3.58396	7.337	17.6199	24.6523	32.8283	22.3733	24.3684	6.35538	26.0804	281.219	76.8913	57.7808	28.3537	111.061	115.182	103.71	25.0102	23.0167	28.874	25.1665	25.5169	2.44271	9.57293
Unknown (+) 9	0.504			121.016													180.039	202.133	230.478	228.062	212.699	210.682	20.6768	9.8142	77.1641	105.539	148.714	102.015	108.358	29.7201	27.4277	1046.52	307.196	250.208	132.101	434.006	414.803	95.5753	105.428	105.95	124.839	116.736	113.238	9.32608	8.2358
Unknown (+) 12	0.508			232.999													21.2364	24.8425	25.4056	24.4021	21.1688	23.4111	2.04733	8.74515	5.78623	7.36346	10.658	6.77734	7.64625	2.11069	27.6042	518.852	52.4329	32.4964	0	150.945	246.221	163.119	7.32455	7.04384	8.24371	7.98864	7.65018	0.559913	7.31895
Unknown (+) 13	0.511			105.003													253.107	295.044	325.186	308.66	309.13	298.225	27.3882	9.18372	110.894	154.884	201.451	150.303	154.383	37.0744	24.0145	1303.92	411.256	350.035	194.817	565.008	500.962	88.6646	151.905	151.209	180.381	174.473	164.492	15.1322	9.19936
Lysine	0.516	147.113	130.049	147.113	-0.611775	130.049	0	[M+H]+	C6H14N2O2	Yes	TRUE	Yes	1	D-alpha-amino acids	KDXKERNSBIXSRK-UHFFFAOYNA-N	O=C(O)C(N)CCCCN	19.3289	19.3218	19.9188	18.3831	21.4488	19.6803	1.13128	5.74831	1.00479	0.91678	0.468239	2.2956	1.17135	0.78546	67.0559	136.431	35.1774	39.1516	36.1501	61.7274	49.8308	80.7272	12.1891	12.1976	23.1949	15	15.6454	5.20402	33.2622
Unknown (-) 13	0.517			300.909													44.2679	58.1968	65.3767	44.0376	61.5397	57.2877	9.30775	16.2474	2.61863	14.6421	23.6085	18.4307	14.825	8.92899	60.2294	339.679	156.624	79.8738	14.1146	147.573	140.69	95.3359	18.8802	27.3043	4.37553	27.3081	19.467	10.8167	55.5642
Unknown (-) 14	0.518			232.922													66.7884	97.6994	90.7387	79.9187	90.2038	89.6402	7.32536	8.17196	39.2352	33.1102	33.1102	33.9645	34.855	2.94775	8.45718	1448.86	243.689	165.022	48.77	476.585	653.108	137.039	38.8601	33.1102	38.6521	33.1102	35.9331	3.26074	9.07445
Unknown (+) 14	0.518			386.925													5.70134	6.57201	6.547	5.58538	5.72033	6.02521	0.49055	8.14162	0.989272	1.26735	2.0196	0.989272	1.31637	0.486801	36.9804	3.28401	9.36315	6.92498	2.15934	5.43287	3.31698	61.054	1.65336	1.30966	1.98069	1.75635	1.67501	0.27929	16.6739
Unknown (+) 15	0.52			268.96													10.7149	9.29608	11.41	7.67609	9.61708	9.74283	1.43276	14.7058	2.03189	2.56659	3.58842	2.37389	2.6402	0.669704	25.3657	37.194	17.0287	14.1209	4.26425	18.152	13.82	76.1352	2.48908	2.68054	3.27005	3.49038	2.98251	0.474437	15.9073
Unknown (+) 16	0.522			680.868													5.51674	5.10695	5.54268	3.62947	5.8768	5.13453	0.884534	17.2272	0	1.87437	3.28098	0	1.28884	1.59517	123.768	0	7.30441	5.32636	2.67233	3.82577	3.17908	83.0964	2.05595	0.034509	2.56038	2.22209	1.71823	1.14194	66.46
Unknown (+) 17	0.523			204.957													66.4017	67.487	72.9208	71.5342	65.8255	68.8338	3.19274	4.63833	10.8411	24.7685	37.2245	18.6641	22.8746	11.1361	48.6835	13.2771	97.1731	74.8262	33.2845	54.6402	38.2252	69.958	23.433	21.087	33.1795	27.8152	26.3787	5.32272	20.1781
Unknown (+) 18	0.524			544.895													11.4827	11.3713	11.4834	8.1986	10.7674	10.6607	1.40808	13.2082	0	3.72447	5.18172	2.53325	2.85986	2.19272	76.6723	0	13.085	9.20453	4.77008	6.7649	5.64619	83.463	3.10686	1.86283	5.16103	4.30857	3.60982	1.43753	39.8226
Unknown (+) 19	0.525			288.922													16.4603	18.1288	14.6791	15.8669	14.7577	15.9785	1.41837	8.87669	27.9086	41.9477	16.6965	16.4543	25.7518	12.0472	46.7818	18.1144	20.541	19.8239	16.5227	18.7505	1.80056	9.60273	20.0265	13.5702	14.655	13.8004	15.513	3.04498	19.6285
Unknown (+) 20	0.525			272.945													91.9673	92.5556	97.531	86.8351	93.2732	92.4324	3.81656	4.12902	9.00818	33.6672	49.9228	22.8763	28.8686	17.2882	59.8859	1.7829	126.39	98.02	50.5348	69.1819	54.7561	79.1481	34.3236	26.5022	43.7783	36.2572	35.2153	7.09752	20.1546
Unknown (+) 21	0.531			572.844													112.097	99.9402	80.552	105.004	115.166	102.552	13.6662	13.3261	NA	NA	NA	NA	NA	NA	NA	0	73.2055	105.05	99.9161	69.543	48.4181	69.6233	14.717	12.9597	26.7218	57.7801	28.0446	20.7455	73.9732
Unknown (+) 22	0.531			656.806													10.3642	8.57453	6.41613	9.00856	8.44499	8.56168	1.42003	16.5859	NA	NA	NA	NA	NA	NA	NA	0	7.09211	6.06564	6.12076	4.81963	3.24748	67.3804	0	0.520569	2.26687	6.59323	2.34517	2.99339	127.641
Unknown (+) 23	0.532			504.858													164.655	146.279	131.36	154.504	165.072	152.374	14.1007	9.25398	1.24314	0.555271	0.658721	1.20639	0.915879	0.359472	39.2489	0	109.209	153.214	134.314	99.1842	68.5355	69.0992	23.2744	23.6538	40.9406	79.4937	41.8406	26.4199	63.1441
Unknown (+) 24	0.532			218.984													24.6336	29.4654	31.1179	27.8196	25.8042	27.7681	2.63565	9.49164	6.89539	9.16295	12.1854	8.13879	9.09563	2.25889	24.8349	632.486	63.6126	38.0622	0	183.54	300.436	163.69	8.34523	8.78975	9.59635	9.47793	9.05232	0.59049	6.52308
Unknown (+) 25	0.532			220.935													12.0028	14.1572	11.1337	10.9605	11.3465	11.9201	1.31148	11.0022	20.7701	29.1605	13.4334	13.4755	19.2099	7.47665	38.9208	11.4842	13.3068	14.5426	12.8763	13.0525	1.2617	9.66642	15.6061	11.4016	11.7967	10.8518	12.414	2.16305	17.4242
Unknown (+) 26	0.533			370.879													13.7994	12.7288	13.1452	13.3969	14.0264	13.4193	0.51611	3.84602	NA	NA	NA	NA	NA	NA	NA	0	9.12657	11.4252	12.1084	8.16503	5.59079	68.4724	1.51281	1.86007	2.46208	7.01233	3.21182	2.56384	79.8252
Unknown (+) 27	0.533			452.844													31.0534	31.2776	31.5576	31.0597	37.0496	32.3996	2.60759	8.04821	0	0.52515	0.415524	0.0245758	0.241312	0.268402	111.226	0	26.9481	36.2107	23.5483	21.6768	15.41	71.0901	2.59554	3.66478	5.06243	15.9129	6.80892	6.15282	90.3641
Unknown (+) 28	0.533			520.832													18.6042	18.0167	16.8761	19.8431	24.6734	19.6027	3.02973	15.4557	0.0630221	0	0	0.114747	0.0444423	0.0554923	124.864	0	18.4561	25.8606	16.8301	15.2867	10.9227	71.4525	2.23423	2.52096	4.20735	11.6832	5.16144	4.43413	85.9088
Unknown (+) 29	0.533			436.869													224.184	222.522	199.51	237.147	239.279	224.528	15.8656	7.0662	0.782707	0.504318	0.283213	0.223305	0.448386	0.253536	56.5442	0	165.363	240.341	211.708	154.353	107.439	69.6062	37.3584	37.9868	68.7545	130.89	68.7474	43.9438	63.9207
Unknown (+) 30	0.534			368.883													311.076	313.888	306.868	349.184	364.026	329.008	25.854	7.85815	NA	NA	NA	NA	NA	NA	NA	0	241.812	350.63	302.449	223.723	155.652	69.5735	55.5058	44.8508	92.8298	153.642	86.7072	49.1368	56.6698
Unknown (+) 31	0.534			300.895													575.461	611.457	611.529	662.707	695.452	631.321	47.446	7.51535	0.952858	0.803088	0	0.928926	0.671218	0.452275	67.3812	0	492.723	679.112	544.537	429.093	296.652	69.1346	107.355	84.4232	160.562	286.502	159.711	90.3441	56.5674
Unknown (-) 15	0.535			256.913													545.266	494.361	657.31	493.603	413.603	514.719	102.335	19.8816	0	0	0.572013	3.74409	1.07902	1.79705	166.544	8.81049	530.906	579.052	562.549	420.329	275.072	65.4421	105.566	77.1884	125.063	308.709	154.132	104.909	68.0649
Unknown (+) 32	0.538			234.997													5.40537	5.67372	6.58038	6.30523	5.98191	5.98932	0.471646	7.87478	53.9141	38.7295	40.3876	38.2981	42.8323	7.44255	17.376	139.494	14.1104	8.23743	2.4237	41.0663	65.7915	160.208	1.7451	1.89719	1.95663	2.32396	1.98072	0.245551	12.3971
Unknown (+) 33	0.538			189.16													4.2854	5.06853	3.88997	3.32084	3.37628	3.9882	0.72196	18.1024	0.313695	0.246993	0.0697386	0.289299	0.229932	0.110293	47.9678	5.55644	1.00496	1.90899	0.29038	2.19019	2.33986	106.833	11.7	13.6496	16.5045	17.9848	14.9597	2.82133	18.8595
Unknown (-) 18	0.546			544.735													340.305	361.912	525.129	381.717	389.502	414.565	74.6187	17.9993	NA	NA	NA	NA	NA	NA	NA	1.39877	1089.68	794.48	104.591	497.537	528.95	106.314	NA	NA	NA	NA	NA	NA	NA
Unknown (-) 17	0.546			254.865													132.389	110.352	133.581	171.535	139.874	138.835	25.2273	18.1707	NA	NA	NA	NA	NA	NA	NA	2072.18	455.892	269.015	59.9032	714.248	919.626	128.754	29.4825	20.412	66.5631	69.6646	46.5306	25.2276	54.2173
Unknown (-) 19	0.548			248.909													287.499	278.425	294.423	263.044	218.546	263.61	32.66	12.3895	9.11104	9.63848	12.0305	16.9744	11.9386	3.58948	30.0661	665.025	447.544	332.035	183.375	406.995	203.182	49.9225	11.778	10.1511	7.94102	40.5235	17.5984	15.3641	87.3039
Unknown (-) 20	0.553			260.998													4.28608	4.28608	4.8358	4.28608	4.28608	4.42351	0.274864	6.2137	9.5902	8.88447	4.28608	4.28608	6.7617	2.87309	42.4907	9.19647	4.28608	4.28608	4.28608	5.51368	2.4552	44.5293	4.28608	14.7569	14.8943	4.28608	9.55584	6.08526	63.681
Unknown (+) 34	0.555			358.854													117.798	140.843	147.928	123.052	173.761	140.676	22.2559	15.8207	NA	NA	NA	NA	NA	NA	NA	0	113.845	129.627	146.934	97.6013	66.456	68.0892	34.7574	18.1656	46.3228	71.4483	42.6735	22.395	52.4799
Unknown (-) 21	0.557			180.922													412.983	391.745	399.53	467.28	326.728	396.321	57.4734	14.5017	NA	NA	NA	NA	NA	NA	NA	11403.1	820.424	595.281	193.497	3253.09	5439.56	167.212	23.4089	14.4833	53.915	61.1172	38.2311	22.7553	59.5205
Unknown (-) 22	0.563			270.836													1612.24	1596.49	1487.68	1098.17	1778.05	1490.1	287.43	19.2893	NA	NA	NA	NA	NA	NA	NA	669.424	2538.74	2204.9	1042.3	1613.84	898.773	55.6915	0	96.6935	37.8058	538.633	168.283	250.085	148.61
Unknown (-) 23	0.563			306.84													478.267	409.473	443.448	279.54	365.669	374.532	70.8808	18.9251	1.28548	4.71013	1.28548	1.28548	2.14164	1.71233	79.9538	1.28548	252.362	315.696	323.652	223.249	151.374	67.8052	92.2133	40.1638	143.784	128.644	101.201	46.0894	45.5424
Unknown (-) 24	0.578			334.806													312.669	316.009	293.176	209.261	282.464	275.228	46.1489	16.7676	NA	NA	NA	NA	NA	NA	NA	0	774.585	642.045	74.0172	372.662	392.503	105.324	7.17338	11.5786	0	-0.0325008	4.67988	5.71309	122.078
Unknown (+) 35	0.581			464.742													29.4785	44.8255	40.0243	48.1248	44.0016	41.2909	7.20557	17.4507	NA	NA	NA	NA	NA	NA	NA	0	43.7586	50.9366	34.3198	32.2537	22.5535	69.9253	10.5867	3.47285	9.53486	13.9712	9.39138	4.37617	46.5977
Unknown (+) 36	0.584			115.037													28807.6	30185.2	30207.1	32429.2	29555	30236.8	1352.54	4.47314	41318.6	40644.6	40167.4	39642.6	40443.3	712.727	1.76229	0	847.117	768.406	1178.76	698.572	498.508	71.361	150.653	131.96	94.868	118.367	123.962	23.4817	18.9426
Arginine	0.588	175.119	116.07	175.119	-1.14208	116.07	-0.0861547	[M+H]+	C6H14N4O2	Yes	TRUE	Yes	1	L-alpha-amino acids	ODKSFYDXXFIFQN-UHFFFAOYNA-N	NC(CCCNC(N)=N)C(O)=O	40.0404	38.2697	39.9034	38.5431	32.2986	37.8111	3.18124	8.41351	2.02764	3.6447	0.950684	5.13284	2.93897	1.83439	62.416	102.31	58.9015	77.1838	40.6254	69.7552	26.3398	37.7603	21.0302	18.6394	36.6343	19.7085	24.0031	8.47738	35.3179
Unknown (-) 26	0.589			250.833													1426.47	1509.36	1671.46	1127.87	1654.52	1490.8	252.658	16.9478	0.749994	0.749994	0.749994	0.749994	0.749994	0	0	0.749994	3153.57	2153.24	911.083	1554.66	1383.67	89.0015	132.718	111.204	279.365	322.63	211.479	105.232	49.76
Unknown (-) 27	0.591			176.901													8735.79	9128.04	9299.14	8174.19	10265.5	9216.71	856.63	9.29431	9.67346	2.47501	4.40277	14.1084	7.66492	5.26402	68.6768	67.3577	13893	12230.6	6417.2	8152.03	6270.7	76.9218	1114.97	844.649	1791.74	2531.3	1570.67	754.201	48.0179
Unknown (-) 28	0.594			228.851													345.7	322.656	450.178	360.442	423.698	389.244	58.2051	14.9534	NA	NA	NA	NA	NA	NA	NA	226.966	1080.96	595.283	228.051	532.815	404.471	75.912	27.3263	11.6628	52.9629	71.9062	40.9646	26.7453	65.289
Unknown (-) 29	0.594			296.812													2745.97	2796.45	3002.43	1896.39	3027.66	2680.73	533.054	19.8846	10.3359	5.22117	0.0990499	6.39491	5.51275	4.22034	76.556	16.7914	3424.34	3520.99	2343.34	2326.37	1629.63	70.0505	404.758	269.428	683.205	928.451	571.46	293.793	51.4108
Unknown (+) 37	0.594			131.011													77.1103	82.4711	75.1016	86.3139	86.3831	81.476	5.20017	6.38246	86.8991	82.7074	88.673	83.6843	85.4909	2.77614	3.2473	0	12.381	9.16822	1.95591	5.87629	5.86085	99.7372	NA	NA	NA	NA	NA	NA	NA
Unknown (-) 30	0.598			612.628													202.377	151.152	169.33	129.999	178.508	157.247	21.4295	13.6279	NA	NA	NA	NA	NA	NA	NA	0	75.5088	22.6088	284.806	95.731	129.961	135.757	5.65265	0	79.8992	108.801	48.5882	54.1917	111.533
L-Cystine	0.598	239.017	120.011	239.017	1.17147	120.011	0	[M-H]-	C6H12N2O4S2	Yes	TRUE	Yes	1	L-cysteine-S-conjugates	LEVWYRKDKASIDU-UHFFFAOYNA-N	O=C(O)C(N)CSSCC(N)C(=O)O	86.7213	79.378	86.2681	73.4721	77.6434	80.6966	5.71386	7.08068	80.314	86.4687	78.5942	79.9686	81.3364	3.50125	4.30466	78.2674	79.7197	73.4721	86.5356	79.4987	5.3976	6.78954	83.2038	79.508	80.0243	73.4721	79.052	4.06307	5.13974
N,N-Dimethylaniline	0.599	122.096	106.066	122.096	-0.819025	106.065	3.77125	[M+H]+	C8H11N		TRUE	Yes	2	Dialkylarylamines	JLTDJTHDQAWBAV-UHFFFAOYSA-N	CN(C)C1=CC=CC=C1	432.049	410.587	455.047	483.298	383.358	432.868	38.6762	8.93488	NA	NA	NA	NA	NA	NA	NA	504.206	1114.82	2260.13	1122.89	1250.51	732.803	58.6003	823.979	819.333	651.496	755.242	762.512	80.3829	10.5418
Unknown (+) 38	0.599			158.092													241.558	234.211	253.373	279.49	280.44	257.814	21.3475	8.28018	17.4628	12.7903	13.8906	11.9371	14.0202	2.43041	17.3351	719.728	422.876	163.047	141.213	361.716	270.804	74.8664	89.8561	56.1353	117.628	126.315	97.4837	31.6487	32.4656
L-Carnitine	0.601	162.112	103.039	162.113	0.55517	103.039	4.85252	[M+H]+	C7H15NO3		TRUE	Yes	2	Carnitines	PHIQHXFUZVPYII-ZCFIWIBFSA-N	C[N+](C)(C)C[C@H](O)CC([O-])=O	866.664	906.914	889.26	1015.92	951.143	925.98	59.0601	6.37811	NA	NA	NA	NA	NA	NA	NA	644.551	175.886	195.969	25.2219	260.407	267.192	102.606	2156.43	1994.33	2688.05	2763.87	2400.67	382.651	15.9393
Unknown (-) 31	0.601			216.871													784.35	786.575	847.74	685.83	844.478	791.156	75.6296	9.55938	0	2.82787	3.82704	7.97971	3.65866	3.30534	90.343	0	1445.06	1231.2	653.597	832.465	647.883	77.827	114.452	14.0527	154.17	241.825	131.125	94.4626	72.0401
Phenylethanolamine	0.602	138.091	120.081	138.091	0.651743	120.08	4.58025	[M+Na]+	C8H11NO		TRUE	Yes	2	Aralkylamines	ULSIYEODSMZIPX-UHFFFAOYNA-N	OC(C=1C=CC=CC1)CN	91.4167	121.35	109.498	143.147	117.38	116.558	18.7917	16.1222	NA	NA	NA	NA	NA	NA	NA	85.9097	120.106	220.686	131.085	139.447	57.4745	41.2161	88.1167	90.904	74.5169	101.051	88.6471	10.9376	12.3383
Unknown (+) 39	0.602			305.108													17.1885	19.6642	20.692	24.3759	25.1603	21.4162	3.32588	15.5297	NA	NA	NA	NA	NA	NA	NA	0.00576437	34.2962	35.5149	28.5623	24.5948	16.6706	67.7811	0.352708	0.133301	3.34426	2.39515	1.55635	1.5678	100.736
Unknown (-) 32	0.606			238.853													1663.15	1798.14	1699.92	1393.86	1802.03	1673.49	192.311	11.4917	0	2.62854	0.463058	4.83487	1.98162	2.22054	112.057	6.80349	2280.78	2204.42	1296.34	1447.09	1059.2	73.1956	279.409	139.499	402.146	568.662	347.429	182.391	52.4973
Unknown (+) 40	0.606			261.131													88.8636	124.606	119.611	142.306	126.13	120.304	19.5291	16.2332	532.146	608.007	492.136	477.766	527.514	58.3869	11.0683	NA	NA	NA	NA	NA	NA	NA	NA	NA	NA	NA	NA	NA	NA
Unknown (+) 42	0.607			152.107													8.24824	10.9217	10.6904	14.2225	10.4289	10.9024	2.14111	19.639	NA	NA	NA	NA	NA	NA	NA	10.1976	11.8633	23.4663	13.9357	14.8657	5.93413	39.9183	4.97397	4.64679	4.07674	5.6677	4.8413	0.664062	13.7166
Thymol	0.607	168.138		168.138	0.356849			[M+H]+	C10H14O		TRUE	No	3	Aromatic monoterpenoids	MGSRCZKZVOBKFT-UHFFFAOYSA-N	OC1=CC(=CC=C1C(C)C)C	9.52045	15.2598	12.6059	14.3933	12.8704	12.9299	2.19673	16.9895	NA	NA	NA	NA	NA	NA	NA	17.7569	12.8985	19.6724	8.42481	14.6882	5.05611	34.423	5.59306	1.53057	3.93061	6.73919	4.44836	2.26126	50.8335
Unknown (-) 33	0.607			339.771													143.266	159.253	174.029	111.17	153.982	149.608	26.9937	18.0429	411.433	33.2761	31.1404	0	118.962	195.572	164.399	0	56.8958	127.751	65.372	62.5048	52.2928	83.6622	NA	NA	NA	NA	NA	NA	NA
Unknown (+) 41	0.607			141.033													131.747	132.867	111.493	110.005	110.369	119.296	11.8966	9.97233	65.3	54.9759	57.5232	51.7932	57.3981	5.76595	10.0455	0	6.88482	3.46326	13.3673	5.92884	5.70013	96.1424	0.740362	1.30964	1.98222	0.313438	1.08642	0.723314	66.578
Proline betaine	0.608	144.102	58.0651	144.102	-0.416372	58.0648	4.47773	[M+H]+	C7H13NO2		TRUE	Yes	2	Proline and derivatives	CMUNUTVVOOHQPW-LURJTMIESA-N	C[N+]1(C)CCC[C@H]1C(=O)[O-]	2396.8	2510.6	2553.45	2780.53	2809.22	2610.12	178.397	6.83483	NA	NA	NA	NA	NA	NA	NA	145.608	36.8639	85.7931	19.6897	71.9887	56.5076	78.4951	5655.37	5067.34	6124	6337.82	5796.13	563.286	9.7183
Unknown (+) 43	0.608			184.108													11.6023	12.1467	9.15471	10.1026	9.46877	10.495	1.31889	12.5668	0.695134	0.787776	0.749639	0.806922	0.759868	0.0492884	6.48644	51.7435	21.3095	11.0233	8.41172	23.122	19.8767	85.9643	8.70586	9.73002	12.6882	13.9545	11.2696	2.46063	21.8342
Unknown (+) 44	0.609			155.048													40.3971	47.7602	43.5118	45.1901	38.9276	43.1574	3.5691	8.26996	27.1347	20.1039	26.8103	18.45	23.1247	4.49597	19.4423	NA	NA	NA	NA	NA	NA	NA	NA	NA	NA	NA	NA	NA	NA
Unknown (+) 45	0.612			202.904													26.788	21.3215	19.2011	17.5423	19.3856	20.8477	3.58071	17.1756	68.6882	53.5006	63.2204	65.9962	62.8514	6.6215	10.5352	NA	NA	NA	NA	NA	NA	NA	0.396339	0	1.1506	1.86517	0.853027	0.82648	96.8878
Unknown (+) 46	0.613			305.157													51.7126	66.4803	60.2822	71.7165	67.0883	63.456	7.72265	12.1701	235.176	237.563	179.842	214.075	216.664	26.7211	12.333	0	8.92367	9.71283	9.37175	7.00206	4.67921	66.8262	10.0862	10.1218	16.8564	28.7234	16.447	8.78151	53.3929
Unknown (-) 34	0.614			156.916													10742	10592.8	10729.8	8925.47	11851.4	10524.9	1206.14	11.4599	NA	NA	NA	NA	NA	NA	NA	1971.52	20897.8	16284.8	8132.98	11821.8	8424.71	71.2644	3070.53	2600.41	3618.13	4356.05	3411.28	754.762	22.1255
Unknown (-) 35	0.614			592.691													375.539	430.04	467.013	296.493	352.58	386.531	76.6589	19.8325	5.13419	0	5.56506	6.44165	4.28522	2.90815	67.8646	0	277.509	298.8	392.562	242.218	169.036	69.7869	13.6401	4.02731	84.9003	203.34	76.4771	91.947	120.228
Unknown (+) 47	0.614			200.907													50.4892	55.6773	62.2912	55.3965	69.6478	58.7004	7.41988	12.6403	209.422	175.435	199.939	204.188	197.246	15.049	7.62954	NA	NA	NA	NA	NA	NA	NA	7.0463	4.90473	3.81619	1.2389	4.25153	2.41543	56.8131
Unknown (-) 36	0.615			234.859													18365.4	18701.5	19364.2	15213.9	20165	18361.1	2181.84	11.8829	NA	NA	NA	NA	NA	NA	NA	0	25930.4	24233.6	13666.8	15957.7	11942.1	74.836	1286.49	1249.18	4002.49	5344.6	2970.69	2041.26	68.7133
Unknown (+) 48	0.615			168.065													28.5134	40.5912	41.2735	38.7807	34.8402	36.7998	5.26351	14.3031	0	2.71515	3.54367	1.91843	2.04431	1.51582	74.1483	87.4828	67.08	36.9918	25.7411	54.3239	28.1638	51.8443	7.62331	3.36256	5.99436	5.5574	5.6344	1.75618	31.1689
Unknown (+) 49	0.615			231.044													212.871	214.708	228.723	215.008	238.38	221.938	11.168	5.03203	248.9	269.811	275.299	269.431	265.86	11.6202	4.37079	3.03465	0.102536	0.191627	1.28017	1.15224	1.36436	118.409	0.234396	1.23616	0	1.37204	0.710649	0.694127	97.6751
D-Aspartic acid	0.617	132.03	88.0401	132.03	1.28758	88.0401	0	[M-H]-	C4H7NO4	Yes	TRUE	Yes	1	Aspartic acid and derivatives	CKLJMWTZIZZHCS-UHFFFAOYNA-N	O=C(O)CC(N)C(=O)O	426.918	407.633	377.896	312.252	478.277	394.015	68.8732	17.4799	25.3131	33.8228	25.4766	49.7574	33.5925	11.4858	34.1917	286.218	441.902	554.544	286.411	392.269	130.702	33.3196	461.068	581.529	761.955	1062.89	716.861	261.735	36.5113
Unknown (+) 50	0.618			230.047													56.1032	48.6806	49.5351	55.0278	45.5341	50.9762	4.46278	8.75464	62.5458	63.5643	62.1148	65.3935	63.4046	1.45858	2.30043	NA	NA	NA	NA	NA	NA	NA	0.0509915	0.0509915	0.0509915	0.157993	0.0777418	0.0535006	68.8183
Unknown (+) 51	0.619			166.916													121.953	126.753	124.186	148.621	132.74	130.851	10.7209	8.19324	NA	NA	NA	NA	NA	NA	NA	0.927665	239.634	185.868	85.2194	127.912	106.126	82.9681	28.6888	25.4266	34.1497	30.9186	29.7959	3.67572	12.3363
Unknown (+) 52	0.62			261.144													206.48	188.58	214.064	229.604	239.072	215.56	19.7652	9.16923	0.2845	0.29994	0.270758	0.220577	0.268944	0.0343773	12.7823	1849.03	450.277	275.66	226.129	700.273	771.846	110.221	28.654	17.3335	32.1727	35.6261	28.4466	7.93668	27.9003
Unknown (+) 53	0.62			142.938													2125.29	2117.93	2141.01	2308.44	2175.2	2173.57	78.5491	3.61382	8.31614	3.04544	2.88749	11.8929	6.53549	4.37267	66.9065	493.899	3137.66	34.1127	1777.37	1360.76	1395.51	102.554	796.214	599.128	853.015	1150.41	849.693	228.099	26.8448
Succinic acid	0.621	117.019	73.0292	117.019	0.854562	73.0292	0	[M-H]-	C4H6O4	Yes	TRUE	Yes	1	Dicarboxylic acids and derivatives	KDYFGRWQOYBRFD-UHFFFAOYSA-N	O=C(O)CCC(=O)O	888.278	664.216	656.342	698.845	866.263	721.416	98.3135	13.6278	435.986	422.819	357.045	390.133	401.496	35.352	8.80507	506.864	808.828	906.605	518.639	685.234	203.183	29.6517	1302.06	1052.92	1614.94	1044.4	1253.58	268.918	21.452
Unknown (-) 38	0.622			236.856													11480.6	11683.6	11670.3	8863.01	12714.8	11232.9	1653.99	14.7244	NA	NA	NA	NA	NA	NA	NA	5.37996	16355.6	15180.3	8638.14	10044.9	7504.85	74.7134	816.354	775.678	833.852	3428.96	1463.71	1310.4	89.5255
Unknown (+) 54	0.622			233.041													13.3901	12.4941	13.3153	14.579	16.9165	14.139	1.72141	12.175	17.8813	16.6564	16.5907	18.2417	17.3425	0.843566	4.86414	NA	NA	NA	NA	NA	NA	NA	NA	NA	NA	NA	NA	NA	NA
3-Hydroxyanthranilic acid	0.625	152.035	108.045	152.035	0.328871	108.045	-2.77662	[M-H]-	C7H7NO3		TRUE	Yes	2	Hydroxybenzoic acid derivatives	WJXSWCUQABXPFS-UHFFFAOYSA-N	O=C(O)C=1C=CC=C(O)C1N	206.222	165.542	195.25	139.248	221.429	180.367	35.6749	19.779	5.7093	4.18641	1.04033	1.04033	2.99409	2.34011	78.1575	362.705	316.049	236.413	24.3034	234.867	149.747	63.7581	4.71385	4.95528	17.3984	5.68701	8.18864	6.15378	75.1502
Unknown (-) 39	0.626			178.898													2463.31	2666.46	2546.54	2321.91	2782.56	2579.37	196.836	7.63117	NA	NA	NA	NA	NA	NA	NA	4.60489	3736.45	3295.46	1792.44	2207.24	1687.84	76.4682	393.67	386.071	526.418	393.804	424.991	67.7148	15.9332
Citraconic acid	0.628	129.019	85.029	129.019	-0.69757	85.029	0	[M-H]-	C5H6O4		TRUE	Yes	2	Methyl-branched fatty acids	HNEGQIOMVPPMNR-UHFFFAOYSA-N	O=C(O)C=C(C(=O)O)C	515.023	483.354	437.043	457.588	403.566	445.388	33.7095	7.56857	930.951	739.048	548.865	708.768	731.908	156.748	21.4163	455.493	255.474	334.638	140.395	296.5	132.646	44.7373	169.802	301.837	284.119	256.674	253.108	58.5628	23.1375
Unknown (+) 55	0.629			233.08													74.7276	71.9184	77.6544	75.8303	81.2004	76.2662	3.45453	4.52956	177.206	141.263	150.892	162.901	158.066	15.5298	9.82494	NA	NA	NA	NA	NA	NA	NA	NA	NA	NA	NA	NA	NA	NA
L-Threonine	0.631	120.066	74.0597	120.065	-0.749591	74.0597	0.675131	[M+H]+	C4H9NO3	Yes	TRUE	Yes	1	L-alpha-amino acids	AYFVYJQAPQTCCC-GBXIJSLDSA-N	C[C@H]([C@@H](C(=O)O)N)O	20.8513	22.6246	23.5713	24.1563	25.7281	23.3863	1.81091	7.74346	NA	NA	NA	NA	NA	NA	NA	63.4072	11.8479	14.8881	7.03148	24.2937	26.2755	108.158	58.9295	45.7798	73.6503	55.7823	58.5355	11.5311	19.6994
D-(+)-Malic acid	0.632	133.014	71.0139	133.014	-0.0751799	71.0136	4.22453	[M-H]-	C4H6O5	Yes	TRUE	Yes	1	Beta hydroxy acids and derivatives	BJEPYKJPYRNKOW-UWTATZPHSA-N	O[C@H](CC(O)=O)C(O)=O	3328.41	3457.53	3339.16	2892.77	3642	3332.87	318.763	9.56422	2.4877	20.4244	7.40553	0	7.57941	9.0994	120.054	1328.72	956.041	742.472	148.448	793.92	493.82	62.2002	9871.74	9141.1	18013	12108.9	12283.7	4022.81	32.7492
Unknown (+) 56	0.632			289.106													25.73	33.0856	32.9049	29.7472	32.8462	30.8628	3.1873	10.3273	53.2002	57.136	47.0652	64.5061	55.4769	7.30795	13.173	NA	NA	NA	NA	NA	NA	NA	NA	NA	NA	NA	NA	NA	NA
Unknown (+) 57	0.633			582.756													7.73489	10.7999	9.39379	11.0197	11.1784	10.0253	1.46315	14.5945	1.41703	1.33412	2.62971	0	1.34522	1.07468	79.8891	0	9.85499	11.1861	12.3557	8.3492	5.65911	67.7803	4.46417	3.4814	4.59788	7.8686	5.10301	1.90975	37.4239
Unknown (-) 40	0.634			296.859													6076.32	5808.47	5884.95	3911	6183.98	5447.1	1036.8	19.034	NA	NA	NA	NA	NA	NA	NA	52.4132	6690.76	6907.34	4500.47	4537.74	3181.72	70.1168	1002.52	780.111	1490.05	2262.97	1383.91	656.771	47.4576
Glycerol 3-phosphate	0.634	171.006	78.959	171.007	1.52041	78.9587	3.79944	[M-H]-	C3H9O6P		TRUE	Yes	2	Glycerophosphates	AWUCVROLDVIAJX-GSVOUGTGSA-N	OC[C@@H](O)COP(O)(O)=O	646.355	619.184	556.051	538.315	618.434	582.996	41.9836	7.20135	99.1199	104.372	104.012	105.174	103.169	2.74311	2.65884	982.932	335.692	139.725	116.585	393.734	404.91	102.838	1278.74	1330.3	2038.88	1636.54	1571.11	349.554	22.2488
Unknown (+) 58	0.636			342.838													293.688	266.465	293.129	322.413	319.887	299.116	22.9433	7.67037	NA	NA	NA	NA	NA	NA	NA	0	472.33	415.82	193.253	270.351	216.788	80.1876	63.5757	50.5762	65.663	65.8459	61.4152	7.29901	11.8847
Unknown (-) 41	0.637			159.024													18.9557	14.3239	14.3239	15.1633	15.557	14.842	0.619529	4.17416	49.5658	44.0834	31.1722	32.8029	39.4061	8.87874	22.5314	14.3239	18.0568	21.1806	14.3239	16.9713	3.31232	19.5172	16.1662	14.3239	14.3239	14.3239	14.7844	0.921164	6.23063
Unknown (-) 42	0.638			158.912													378.31	394.327	389.632	367.327	405.815	389.275	16.1343	4.1447	NA	NA	NA	NA	NA	NA	NA	54.2722	727.814	622.077	294.588	424.688	308.211	72.5735	124.377	70.3815	84.1878	147.733	106.67	35.6934	33.4615
Unknown (-) 43	0.638			274.877													12988.6	12506.9	12247.7	8628.72	13425.7	11702.2	2110.43	18.0344	15.5007	12.3323	10.906	9.60598	12.0863	2.53401	20.9661	20.4074	18159.3	16262.6	10213.1	11163.9	8165.27	73.14	3729.85	3430.96	4374.84	5207.95	4185.9	787.019	18.8017
Unknown (+) 59	0.638			361.164													6.72342	8.8199	6.33741	6.94175	8.23688	7.41187	1.06215	14.3304	21.5232	17.0985	14.5021	19.7521	18.219	3.07351	16.8698	NA	NA	NA	NA	NA	NA	NA	NA	NA	NA	NA	NA	NA	NA
Unknown (-) 44	0.641			191.073													1264.55	1202.72	917.13	896.909	985.957	1000.68	139.985	13.989	1940.16	1309.58	1337.88	1726.41	1578.51	307.078	19.4537	33.2282	36.2962	9.04388	4.02947	20.6494	16.4718	79.7687	8.44215	5.41122	10.5296	8.6873	8.26757	2.11993	25.6415
Unknown (-) 45	0.641			170.893													584.489	511.884	480.505	457.038	598.314	511.935	61.8139	12.0745	7.00469	0.571394	8.79873	5.72323	5.52451	3.53479	63.9838	233.841	1489.88	864.356	321.865	727.486	579.711	79.6869	88.9103	44.1298	149.689	193.715	119.111	65.9166	55.3405
Unknown (+) 60	0.641			236.055													19.196	21.1713	21.8423	20.3362	20.0347	20.5161	1.02406	4.99151	108.094	82.6191	81.1629	95.2298	91.7765	12.5791	13.7062	NA	NA	NA	NA	NA	NA	NA	NA	NA	NA	NA	NA	NA	NA
Unknown (+) 61	0.643			364.82													193.44	188.282	215.931	251.784	195.179	208.923	26.1766	12.5293	NA	NA	NA	NA	NA	NA	NA	0	355.868	344.428	169.037	217.333	168.237	77.4097	29.9391	23.8456	28.0651	28.7	27.6375	2.64498	9.57026
(5E,8Z)-4,7-dihydroxy-2-methyl-2,3,4,7-tetrahydrooxecin-10-one	0.643	237.052		237.052	-2.53109			[M+Na]+	C10H14O4		TRUE	No	3	Oxocins	MKPZLFSGCUYQEY-IAROGAJJSA-N	O=C1OC(C)CC(O)C=CC(O)C=C1	95.1244	89.6471	89.5629	94.4459	92.7566	92.3074	2.61342	2.83121	446.282	351.29	340.976	405.883	386.108	49.1976	12.7419	NA	NA	NA	NA	NA	NA	NA	NA	NA	NA	NA	NA	NA	NA
Haplamine	0.644	258.11		258.11	0.581148			[M+H-H2O]+	C15H15NO3		TRUE	No	3	Pyranoquinolines	IXRKDGGGFFCRIR-UHFFFAOYSA-N	O=C1NC=2C=CC(OC)=CC2C=3OC(C=CC13)(C)C	233.478	241.233	273.655	323.536	289.827	272.346	36.7646	13.4992	NA	NA	NA	NA	NA	NA	NA	NA	NA	NA	NA	NA	NA	NA	140.194	115.784	158.581	124.042	134.65	18.9024	14.0381
Unknown (+) 62	0.646			344.835													99.939	92.6154	105.39	109.43	105.462	102.567	6.50765	6.34476	NA	NA	NA	NA	NA	NA	NA	0	167.752	144.707	68.4734	95.2331	76.3591	80.1812	22.9728	18.3719	25.7781	27.1767	23.5749	3.8842	16.476
3-(4-chlorophenyl)-2-methyl-5,6,7,8-tetrahydropyrazolo[5,1-b]quinazolin-9(4H)-one	0.646	314.105		314.106	2.7061			[M+Na]+	C17H16ClN3O		TRUE	No	3	Phenylpyrazoles	NYMDQEMHBSLFSF-UHFFFAOYSA-N	O=C1C2=C(N=C3C(C=4C=CC(Cl)=CC4)=C(NN13)C)CCCC2	326.792	359.821	314.668	343.954	343.534	337.754	17.4064	5.15358	494.01	429.779	449.401	519.516	473.177	40.9474	8.65373	NA	NA	NA	NA	NA	NA	NA	NA	NA	NA	NA	NA	NA	NA
Unknown (+) 63	0.647			218.943													40.8942	33.2255	31.956	29.0299	35.8298	34.1871	4.47725	13.0963	36.5231	24.8445	25.3059	28.5653	28.8097	5.40233	18.7518	0	27.7534	29.794	27.6236	21.2928	14.2299	66.8299	6.43072	2.81075	6.25208	10.678	6.5429	3.22105	49.2297
7,3',4'-Trimethoxyflavone	0.655	313.11		313.11	0.95813			[M+H]+	C18H16O5		TRUE	No	3	7-O-methylated flavonoids	VSFZYCDPDWSYSS-UHFFFAOYSA-N	O=C1C=C(OC2=CC(OC)=CC=C12)C=3C=CC(OC)=C(OC)C3	36.4675	46.3756	39.2651	41.7165	40.7975	40.9244	3.63927	8.89267	62.2222	51.5051	53.7575	54.0379	55.3806	4.69979	8.48634	NA	NA	NA	NA	NA	NA	NA	NA	NA	NA	NA	NA	NA	NA
Unknown (+) 64	0.656			284.879													731.218	734.083	787.872	875.156	820.795	789.825	60.7993	7.69782	3.35852	6.75492	6.46495	6.10071	5.66977	1.56391	27.5833	0.563519	1241.16	1021.12	607.469	717.577	545.438	76.011	287.787	231.218	310.773	339.669	292.362	45.9579	15.7195
Unknown (+) 65	0.656			336.088													8.9987	9.95337	7.59379	7.93872	6.89527	8.27597	1.20638	14.577	23.8504	18.0893	17.0718	19.7428	19.6886	2.9849	15.1605	NA	NA	NA	NA	NA	NA	NA	NA	NA	NA	NA	NA	NA	NA
Unknown (+) 66	0.656			332.117													25.2256	22.1121	21.7142	21.5518	25.9015	23.301	2.08913	8.9658	37.1312	23.0946	27.7656	28.2871	29.0696	5.85954	20.1569	NA	NA	NA	NA	NA	NA	NA	0.16359	0.16359	0.332198	0.16359	0.205742	0.0843039	40.9756
Unknown (+) 67	0.656			333.113													49.6542	52.06	45.3712	50.4437	55.2776	50.5613	3.61464	7.14903	68.2741	51.5882	55.9833	63.8918	59.9344	7.53837	12.5777	NA	NA	NA	NA	NA	NA	NA	NA	NA	NA	NA	NA	NA	NA
Unknown (+) 68	0.657			191.032													26.0019	26.42	25.829	33.7094	33.0691	29.0059	4.01359	13.8372	203.601	154.7	137.538	147.481	160.83	29.3691	18.261	NA	NA	NA	NA	NA	NA	NA	NA	NA	NA	NA	NA	NA	NA
8-Acetylharpagide	0.658	407.15		407.15	-0.736829			[M+H]+	C17H26O11		TRUE	No	3	Iridoid O-glycosides	CAFTUQNGDROXEZ-XBDCZORHSA-N	O=C(OC1(C)CC(O)C2(O)C=COC(OC3OC(CO)C(O)C(O)C3O)C21)C	86.1401	79.2882	84.9952	81.2814	82.5113	82.8432	2.76986	3.34349	122.869	97.3516	107.903	114.548	110.668	10.7843	9.74471	NA	NA	NA	NA	NA	NA	NA	NA	NA	NA	NA	NA	NA	NA
Mycosporine glutaminol	0.659	303.154		303.155	2.40802			[M+2Na-H]+	C13H22N2O6		TRUE	No	3		BVWBDCIYHWDCRQ-UHFFFAOYSA-N	O=C1C(OC)=C(NC(CO)CCC(=N)O)CC(O)(CO)C1	11.9006	15.049	10.9082	16.4309	14.4175	13.7413	2.28122	16.6013	0.386149	0.453314	0.316359	0.434013	0.397459	0.0609951	15.3463	51.6204	14.4473	7.10066	13.9293	21.7744	20.177	92.6638	0.469989	0.412706	0.397883	0.569579	0.462539	0.0778392	16.8287
Unknown (+) 70	0.659			406.154													40.5246	39.8819	39.7289	40.2003	44.794	41.0259	2.12849	5.18817	63.7233	47.3351	50.278	54.9969	54.0833	7.15965	13.2382	NA	NA	NA	NA	NA	NA	NA	NA	NA	NA	NA	NA	NA	NA
Rhodiocyanoside A	0.66	260.113		260.113	-0.461338			[M+K]+	C11H17NO6		TRUE	No	3	Fatty acyl glycosides of mono- and disaccharides	ZMELGIPFIBWPHX-GMLQCYRESA-N	N#CC(=CCOC1OC(CO)C(O)C(O)C1O)C	36.2138	38.0901	37.6444	46.2951	41.796	40.0079	4.07385	10.1826	NA	NA	NA	NA	NA	NA	NA	187.969	71.0513	49.2473	30.412	84.6698	70.8397	83.6658	6.41904	6.27714	7.63342	9.38095	7.42764	1.43744	19.3525
Unknown (-) 48	0.661			176.901													8695.94	9091.72	9262.83	8137.87	10229.2	9180.4	856.63	9.33108	NA	NA	NA	NA	NA	NA	NA	31.0422	13856.7	12194.3	6380.88	8115.72	6270.7	77.266	1326.95	1328.33	1419.87	1283.49	1339.66	57.3828	4.28338
Unknown (+) 71	0.661			118.086													1428.83	1382.34	1487.93	1667.09	1552.51	1503.74	111.425	7.40985	529.734	543.189	520.881	477.971	517.944	28.1827	5.44126	561.862	898.173	738.768	866.013	766.204	152.628	19.92	3839.22	2500.3	3926.94	1341.15	2901.9	1228.35	42.329
Unknown (+) 72	0.663			415.136													42.5117	42.6232	42.4118	42.2454	46.1507	43.1886	1.66169	3.84752	46.3239	36.3943	34.8506	41.1851	39.6885	5.18093	13.054	NA	NA	NA	NA	NA	NA	NA	NA	NA	NA	NA	NA	NA	NA
Unknown (+) 73	0.67			144.934													97.1716	97.9408	91.5862	91.6379	97.9616	95.2596	3.34499	3.51145	1.46683	2.93721	0.967488	0.836246	1.55194	0.962636	62.0279	20.8683	139.18	114.207	79.7438	88.4998	51.2511	57.911	34.4496	27.4869	40.0027	51.5495	38.3722	10.1682	26.4989
Unknown (+) 74	0.671			458.841													28.5032	29.3141	26.4432	23.512	27.7318	27.1009	2.26803	8.36885	NA	NA	NA	NA	NA	NA	NA	0	24.2177	23.6023	22.3192	17.5348	11.7166	66.8191	0.261224	1.74164	3.85464	5.5469	2.8511	2.32471	81.5372
Unknown (+) 75	0.673			404.838													226.025	245.086	233.905	236.647	226.244	233.581	7.94977	3.40343	NA	NA	NA	NA	NA	NA	NA	0	315.41	283.598	242.353	210.34	143.381	68.1661	125.382	92.8615	123.433	155.408	124.271	25.5473	20.5577
Unknown (+) 76	0.677			199.021													7.99589	10.0278	8.41741	9.39941	9.73107	9.11432	0.870737	9.5535	16.7223	11.2215	12.3851	14.1947	13.6309	2.39664	17.5824	NA	NA	NA	NA	NA	NA	NA	NA	NA	NA	NA	NA	NA	NA
Unknown (+) 77	0.68			504.782													8.77096	9.17951	8.17342	9.00472	9.38085	8.90189	0.46499	5.22349	NA	NA	NA	NA	NA	NA	NA	0	13.1055	11.3229	9.54698	8.49385	5.84596	68.8257	1.12971	0	0.348436	3.68462	1.29069	1.66438	128.953
Unknown (+) 78	0.686			475.859													34.1498	32.4089	28.8385	32.0361	36.3594	32.7585	2.77997	8.48626	NA	NA	NA	NA	NA	NA	NA	0.60266	43.9777	32.263	19.4633	24.0766	18.5776	77.1601	0.93756	1.15187	2.52019	4.60447	2.30352	1.68656	73.2166
Unknown (+) 79	0.686			595.807													17.1619	17.5522	15.633	16.6009	20.6261	17.5148	1.88297	10.7507	NA	NA	NA	NA	NA	NA	NA	0	23.9894	19.1748	11.657	13.7053	10.4516	76.2598	0.353274	0	0.726002	2.72058	0.949963	1.21706	128.116
Unknown (+) 80	0.687			590.854													10.351	7.03068	8.11196	10.8449	11.4651	9.56073	1.89739	19.8457	NA	NA	NA	NA	NA	NA	NA	0	18.7773	10.6448	3.17648	8.14965	8.37303	102.741	NA	NA	NA	NA	NA	NA	NA
Unknown (+) 81	0.688			355.91													36.4409	33.3428	30.2484	33.5997	36.2803	33.9824	2.54081	7.47683	NA	NA	NA	NA	NA	NA	NA	0.696009	45.0666	30.6259	18.7598	23.7871	18.7799	78.9502	3.80553	1.49211	1.08819	7.2379	3.40593	2.82125	82.8333
Unknown (+) 82	0.689			264.884													82.3361	83.7266	78.9349	81.1518	85.986	82.4271	2.65447	3.22038	NA	NA	NA	NA	NA	NA	NA	7.85012	119.054	99.8792	77.7915	76.1437	48.5502	63.7614	22.127	13.93	27.9591	38.821	25.7093	10.4652	40.706
Unknown (+) 83	0.689			470.904													17.8117	12.8968	15.0129	17.5028	19.3196	16.5088	2.54317	15.405	NA	NA	NA	NA	NA	NA	NA	5.11659	32.275	18.983	5.66348	15.5095	12.8854	83.0808	1.01997	0.272663	0.580542	0.604629	0.619451	0.306819	49.5307
Unknown (+) 84	0.691			465.948													4.78252	3.29779	3.64519	4.82128	5.1605	4.34146	0.816951	18.8174	NA	NA	NA	NA	NA	NA	NA	26.8257	11.365	5.38809	0.804181	11.0957	11.3431	102.229	0.245706	0	0.238295	0.269948	0.188487	0.126383	67.0513
Unknown (-) 50	0.734			156.916													10741.8	10592.6	10729.6	8925.25	11851.2	10524.6	1206.14	11.4601	NA	NA	NA	NA	NA	NA	NA	1971.3	1416.17	16284.5	8132.77	6951.2	6926.84	99.6496	3070.32	2600.19	3617.91	4355.83	3411.06	754.762	22.1269
Nicotinic acid	0.737	124.039	80.0491	124.039	0.564337	80.0491	0.249847	[M+H]+	C6H5NO2	Yes	TRUE	Yes	1	Pyridinecarboxylic acids	PVNIIMVLHYAWGP-UHFFFAOYSA-N	O=C(O)C=1C=NC=CC1	45.4919	50.8273	57.619	55.8032	62.2972	54.4077	6.45786	11.8694	0.94003	0.0364648	0.664421	0.722322	0.59081	0.388144	65.697	186.336	80.3602	85.296	39.5786	97.8927	62.4202	63.7639	102.236	73.795	166.265	164.443	126.685	46.1422	36.4228
L-Tryptophan	5.704	205.097	188.07	205.097	-0.877633	188.07	-0.372201	[M+H]+	C11H12N2O2	Yes	TRUE	Yes	1	Indolyl carboxylic acids and derivatives	QIVBCDIJIAJPQS-VIFPVBQESA-N	c1ccc2c(c1)c(C[C@@H](C(=O)O)N)c[nH]2	10.8441	15.6422	14.2446	13.5653	16.2052	14.1003	2.10461	14.926	1.10179	2.67284	1.36304	3.3343	2.118	1.063	50.1888	37.3946	22.379	23.0843	20.5286	25.8466	7.77374	30.0764	18.3021	15.2409	23.5399	21.1187	19.5504	3.58263	18.3251
Unknown (+) 85	7.188			163.108													40.7359	55.6162	61.8869	65.6277	65.8738	57.9481	10.4762	18.0786	3.48438	2.88159	3.14686	3.07892	3.14794	0.250931	7.97127	163.291	109.355	50.4846	78.6197	100.438	48.3093	48.0989	5.39589	6.36291	6.64841	15.3976	8.45121	4.66187	55.1621
2-Isopropylmalic acid	8.622	175.061	115.04	175.061	0.285614	115.04	3.47705	[M-H]-	C7H12O5		TRUE	Yes	2	Hydroxy fatty acids	BITYXLXUCSKTJS-UHFFFAOYNA-N	O=C(O)CC(O)(C(=O)O)C(C)C	81.0343	86.799	68.2606	61.2887	78.6125	73.7402	11.2448	15.2492	3.46706	4.50708	3.27762	3.76421	3.75399	0.540526	14.3987	390.772	124.66	121.982	49.2653	171.67	150.186	87.4855	6.75056	7.96145	24.535	22.1689	15.354	9.29879	60.5627
Unknown (+) 87	9.61			887.221													7.27352	10.0821	10.3986	10.5989	10.7193	9.81449	1.44078	14.6801	NA	NA	NA	NA	NA	NA	NA	24.4972	14.352	12.6517	9.43439	15.2338	6.50354	42.6915	NA	NA	NA	NA	NA	NA	NA
Unknown (+) 89	9.616			746.295													1.77671	2.18511	2.72336	2.66345	2.76288	2.4223	0.429484	17.7304	NA	NA	NA	NA	NA	NA	NA	11.4732	4.43476	3.75847	2.57297	5.55985	4.01664	72.2436	NA	NA	NA	NA	NA	NA	NA
Unknown (+) 88	9.616			444.115													32.2856	48.3961	49.0449	52.4213	54.3125	47.2921	8.73329	18.4667	NA	NA	NA	NA	NA	NA	NA	110.314	68.3884	66.2575	50.5414	73.8752	25.5628	34.6026	1.59587	0.461626	2.33144	2.48075	1.71742	0.922225	53.6982
1,2-Cyclohexanedione	10.603	113.06	67.0542	113.06	0.176898	67.0539	4.77226	[M+H]+	C6H8O2		TRUE	Yes	2	Cyclic ketones	OILAIQUEIWYQPH-UHFFFAOYSA-N	O=C1C(=O)CCCC1	38.1179	37.048	35.2313	37.5171	39.9676	37.5764	1.71707	4.56954	13.9761	11.6064	11.2177	11.6156	12.1039	1.26179	10.4247	102.671	55.3519	39.896	38.7136	59.1582	29.9828	50.6824	17.6146	14.0542	15.5331	16.5605	15.9406	1.51778	9.52152
gamma-Aminobutyric acid	10.604	104.071	86.0606	104.071	0	86.0603	3.48592	[M+H]+	C4H9NO2		TRUE	Yes	2	Gamma amino acids and derivatives	BTCSSZJGUNDROE-UHFFFAOYSA-N	O=C(O)CCCN	26.3637	31.3875	30.3189	36.2228	36.7819	32.215	4.34271	13.4804	2.34234	2.31841	2.30498	2.29772	2.31586	0.0196241	0.84738	108.116	52.9922	34.9352	37.1576	58.3002	34.1698	58.61	5.65305	4.48128	6.04847	9.38388	6.39167	2.10288	32.9002
Hexaethylene glycol	10.752	283.175	133.086	283.175	-0.211883	133.086	3.00558	[M+H]+	C12H26O7		TRUE	Yes	2	Polyethylene glycols	IIRDTKBZINWQAW-UHFFFAOYSA-N	C(COCCOCCOCCOCCOCCO)O	265.941	279.077	281.493	352.47	356.564	307.109	43.7041	14.2308	1325.99	1046.28	1005.61	1116.93	1123.7	142.482	12.6797	NA	NA	NA	NA	NA	NA	NA	NA	NA	NA	NA	NA	NA	NA
Unknown (+) 90	10.754			300.202													216.176	204.891	189.909	226.376	207.538	208.978	13.5729	6.49491	953.353	685.354	629.349	670.86	734.729	147.669	20.0985	NA	NA	NA	NA	NA	NA	NA	NA	NA	NA	NA	NA	NA	NA
Unknown (+) 91	12.029			317.171													135.947	135.156	121.636	114.995	122.948	126.136	9.1125	7.22433	0.271479	0.299734	0.190108	0.195513	0.239209	0.054848	22.9289	328.558	152.112	94.1805	158.09	183.235	101.078	55.1631	6.3006	4.94572	6.86633	11.7231	7.45893	2.95477	39.6139
Unknown (+) 92	12.504			380.137													3.12605	4.49514	3.36136	4.0046	4.22417	3.84227	0.57937	15.0789	NA	NA	NA	NA	NA	NA	NA	13.7371	7.01978	2.28008	4.81275	6.96242	4.91408	70.5801	NA	NA	NA	NA	NA	NA	NA
3-Cycloheptene-1-acetic acid, 5-methyl-alpha-methylene-4-(3-oxobutyl)-, (1R,5S)-	12.946	273.146		273.145	4.13698			[M+H]+	C15H22O3		TRUE	No	3	Sesquiterpenoids	NIQIMYXBAQAIAT-HZMBPMFUSA-N	O=C(O)C(=C)C1CC=C(CCC(=O)C)C(C)CC1	2.16425	2.80055	2.37362	3.11753	2.55983	2.60316	0.371062	14.2543	0.364069	0.335813	0.13895	0.13895	0.244445	0.122361	50.0565	11.492	5.03954	3.33092	3.44441	5.82673	3.85659	66.188	0.13895	0.387847	0.334424	0.209203	0.267606	0.113851	42.5441
Unknown (+) 93	12.95			545.281													72.3543	85.9695	91.6193	103.541	111.324	92.9617	15.2025	16.3535	NA	NA	NA	NA	NA	NA	NA	344.801	140.67	84.2717	125.047	173.697	116.521	67.0825	2.82468	2.14701	5.19214	7.06551	4.30734	2.25504	52.3536
Unknown (+) 94	12.951			292.118													9.61719	10.9762	11.6945	13.2861	13.329	11.7806	1.58106	13.4208	0.129132	0.396404	0.322445	0.485803	0.333446	0.151703	45.4955	41.934	19.2979	11.414	14.375	21.7552	13.8399	63.6166	0.435159	0.414005	0.544785	0.789359	0.545827	0.172175	31.544
Unknown (+) 95	12.961			299.6													3.19318	3.27054	4.08439	3.92582	4.41559	3.7779	0.52957	14.0176	NA	NA	NA	NA	NA	NA	NA	13.8616	4.94503	3.81542	3.75829	6.5951	4.87509	73.9199	NA	NA	NA	NA	NA	NA	NA
Unknown (+) 96	13.38			477.15													3.41508	3.46248	4.19003	5.15566	4.74233	4.19312	0.769303	18.3468	NA	NA	NA	NA	NA	NA	NA	15.2264	5.52453	8.4761	4.0032	8.30757	4.97232	59.8529	0	0.370876	0.279006	0.330885	0.245192	0.167732	68.4086
Unknown (+) 97	14.038			203.118													11.0643	10.8109	11.2789	13.6476	12.2075	11.8018	1.15875	9.81835	0	0.174874	0.172404	0.185837	0.133279	0.089044	66.8104	30.1752	11.8051	10.1647	3.23483	13.845	11.503	83.0843	26.4283	4.57026	47.756	4.37	20.7811	20.7497	99.8487
Unknown (-) 51	14.643			585.278													395.301	403.644	376.789	417.914	465.276	415.906	37.0674	8.91245	NA	NA	NA	NA	NA	NA	NA	1869.96	521.902	528.339	379.114	824.829	700.152	84.8844	31.0141	0	34.9773	24.0051	22.4991	15.6704	69.6491
Unknown (+) 98	15.252			235.19													9.5606	8.27489	7.27775	6.25869	6.88541	7.65147	1.29419	16.9143	8.1526	7.26679	6.77749	6.79262	7.24737	0.644827	8.89739	8.11415	7.34955	16.6722	6.90163	9.75939	4.63567	47.4996	7.60138	6.9061	7.50102	6.41464	7.10579	0.553588	7.79066
Unknown (-) 52	15.327			827.407													149.022	148.587	126.635	121.591	129.224	131.509	11.8181	8.9865	0.562108	0.562108	0.562108	0.562108	0.562108	0	0	578.34	215.175	151.213	157.015	275.436	203.991	74.0612	4.90792	0.562108	4.69992	0.562108	2.68301	2.45048	91.3332
Unknown (-) 53	15.519			599.294													109.144	101.244	108.569	90.2642	116.172	104.062	11.0345	10.6038	NA	NA	NA	NA	NA	NA	NA	272.952	110.392	80.8	124.815	147.24	85.7873	58.2636	3.55218	0	0	1.82871	1.34522	1.70525	126.764
Unknown (+) 99	15.583			240.159													54.7702	59.327	63.1878	59.4208	64.919	60.325	3.93603	6.52471	4.74789	14.5224	5.28444	0	6.13867	6.07271	98.9255	60.7087	46.0303	100.525	73.1324	70.0991	23.1115	32.9697	74.3638	72.7563	93.1969	59.1655	74.8706	13.9909	18.6867
Unknown (+) 100	15.744			435.176													598.852	510.955	422.418	374.756	462.705	473.937	86.0108	18.1481	642.365	625.831	435.369	373.728	519.323	135.067	26.0083	551.519	455.271	508.814	454.829	492.608	46.7421	9.48871	618.64	521.794	462.866	372.967	494.067	103.16	20.8798
Unknown (+) 101	15.987			509.128													1.90726	2.2837	2.2542	2.3856	2.26223	2.2186	0.181817	8.19514	NA	NA	NA	NA	NA	NA	NA	9.67866	4.26546	3.95279	2.47593	5.09321	3.15501	61.9455	NA	NA	NA	NA	NA	NA	NA
Unknown (-) 54	16.413			227.129													115.37	105.445	89.9745	109.248	96.5118	100.295	8.70841	8.68281	109.802	91.9208	108.858	94.506	101.272	9.37254	9.25484	106.552	100.416	87.7347	92.8308	96.8832	8.28803	8.55467	99.7767	100.148	88.771	102.822	97.8796	6.2221	6.35689
Unknown (-) 55	16.486			869.416													332.489	308.509	298.622	303.781	298.499	302.353	4.78591	1.58289	0.220077	0.220077	0.862663	0.220077	0.380723	0.321293	84.3902	1604.2	464.78	431.871	297.752	699.65	607.343	86.8067	11.5935	0.220077	5.47591	6.41565	5.92628	4.65905	78.6168
Acoric acid	16.687	269.175	251.165	269.175	0.594409	251.164	2.70739	[M+H]+	C15H24O4		TRUE	Yes	2	Menthane monoterpenoids	ZIOCYJNRYIRTQD-UHFFFAOYSA-N	O=C(O)CC(C)C1(C(=O)C(C)C)CC(=O)C(C)CC1	17.5672	19.7571	18.1744	18.8567	21.2731	19.1257	1.45055	7.58431	0.875747	0.892423	0.7987	0.108365	0.668809	0.375853	56.1973	72.9924	31.4685	30.5722	12.5293	36.8906	25.6003	69.3953	4.7596	3.53456	5.06995	4.37961	4.43593	0.66392	14.9669
D-Galactose	16.92	179.015	44.9979	179.015	0	44.998	-2.22233	[M-H]-	C6H12O6	Yes	TRUE	Yes	1	Hexoses	WQZGKKKJIJFFOK-UHFFFAOYNA-N	OCC1OC(O)C(O)C(O)C1O	5.37717	5.07259	5.16545	5.42174	4.45972	5.02988	0.407775	8.10706	5.1766	5.05774	0.578204	5.26574	4.01957	2.29583	57.1162	4.50058	14.7857	5.88604	5.00573	7.54451	4.86127	64.4346	6.21291	5.48117	4.59715	5.10602	5.34931	0.680224	12.7161
Unknown (+) 102	17.848			158.027													49.819	57.0996	80.7504	66.5384	60.5116	62.9438	11.6439	18.499	57.7978	45.622	97.013	60.4415	65.2186	22.157	33.9735	66.2222	61.7201	140.436	71.42	84.9496	37.2027	43.7939	63.8902	49.6575	122.961	61.081	74.3975	32.9557	44.2968
Unknown (+) 103	17.988			224.164													9.57114	8.12454	12.2428	8.76268	8.30766	9.40176	1.68351	17.9063	NA	NA	NA	NA	NA	NA	NA	9.22713	8.42284	14.6901	10.3143	10.6636	2.79397	26.2011	8.84884	7.18191	8.5425	9.49872	8.51799	0.975878	11.4567
Quercetin-3-O-deoxyhexosyl(1-2)deoxyhexoside	18.413	593.146		593.145	-1.02842			[M-H]-	C27H30O15		TRUE	No	3	Flavonoid-3-O-glycosides	SEEGVLYKLLCFTK-UHFFFAOYSA-N	O=C1C(OC2OC(C)C(O)C(O)C2OC3OC(C)C(O)C(O)C3O)=C(OC=4C=C(O)C=C(O)C14)C=5C=CC(O)=C(O)C5	38.1949	43.2427	49.1783	41.8721	47.44	45.4333	3.44152	7.5749	42.0727	47.3471	52.0643	63.0515	51.1339	8.93195	17.4678	36.2114	51.08	49.4197	36.0554	43.1916	8.17853	18.9355	45.5493	53.3941	57.0862	49.7652	51.4487	4.93972	9.60125
2,4-Dihydroxybenzophenone	18.85	215.07	137.023	215.07	-1.72037	137.023	-0.218941	[M+H]+	C13H10O3	Yes	TRUE	Yes	1	Benzophenones	ZXDDPOHVAMWLBH-UHFFFAOYSA-N	C1=CC=C(C=C1)C(C=2C=CC(=CC2O)O)=O	6711.49	7108.02	6792.84	7106.1	7193.9	6982.47	215.137	3.0811	14394.6	13776.9	13874.1	14953.5	14249.8	541.872	3.80267	0	33.9121	10.8758	29.3342	18.5305	15.867	85.6264	NA	NA	NA	NA	NA	NA	NA
Unknown (-) 56	19.484			193.087													2395.42	2047.85	1970.39	1896.42	1818.25	1933.23	98.4758	5.09385	2137.93	1945.56	1983.79	1843.37	1977.66	122.185	6.17824	1994.89	1846.93	2370.96	1705.99	1979.69	286.271	14.4604	1885.22	2002.82	2482.79	1837.25	2052.02	295.483	14.3996
Unknown (-) 57	19.819			473.164													102.544	101.552	108.695	78.9056	104.888	98.5101	13.3914	13.594	122.453	108.881	92.0285	88.2101	102.893	15.8332	15.388	85.1904	116.878	111.919	85.0715	99.7646	17.0184	17.0586	119.827	119.337	88.6224	82.2634	102.512	19.8813	19.394
Unknown (-) 58	19.943			274.976													494.113	437.368	432.157	445.068	392.788	426.845	23.3159	5.46238	455.32	468.097	479.11	434.571	459.275	19.1241	4.16397	454.176	422.132	410.81	425.504	428.156	18.4501	4.3092	414.313	436.146	430.118	422.206	425.696	9.49575	2.23064
Unknown (+) 104	20.309			135.117													12.9295	12.3414	13.6742	12.4069	11.4037	12.5511	0.834542	6.64914	12.4271	12.2571	15.2022	11.9704	12.9642	1.50385	11.6001	11.8661	12.6389	34.2271	14.4163	18.2871	10.6801	58.4026	10.6349	9.42302	12.0968	10.6519	10.7017	1.09366	10.2196
Unknown (-) 59	20.469			420.251													95.9162	83.4508	78.9341	94.7796	81.9465	84.7777	6.9273	8.17113	91.5073	9.54965	20.3696	0	30.3566	41.6077	137.063	45.4602	0	19.3073	0	16.1919	21.5306	132.971	202.875	178.123	130.215	18.9173	132.532	81.5278	61.5153
Unknown (+) 105	20.652			252.997													68.5789	61.4455	67.4738	70.7776	58.0114	65.2575	5.3257	8.16107	58.0556	60.9599	67.3557	71.366	64.4343	6.03719	9.36953	69.3979	63.3842	119.134	66.3821	79.5745	26.4871	33.2858	67.0082	64.155	71.4973	72.4845	68.7862	3.90031	5.6702
Unknown (+) 106	20.653			251													104.855	96.1393	104.193	118.346	99.2201	104.551	8.51019	8.13976	86.1446	88.0443	107.933	102.78	96.2256	10.7795	11.2023	111.864	110.552	177.074	105.143	126.158	34.0683	27.0045	95.6898	101.54	104.739	109.318	102.822	5.72662	5.56948
Unknown (+) 107	20.905			235.169													34.6886	30.7639	30.9402	33.037	35.5099	32.9879	2.14446	6.50074	7.03848	7.12016	10.0311	8.28343	8.11829	1.39624	17.1986	129.638	43.7417	49.5365	17.5868	60.1257	48.3806	80.4658	13.0821	8.60443	14.781	12.6654	12.2832	2.61768	21.311
2,6-ditert-butyl-4-methylphenol	21.121	221.19	161.095	221.19	-0.13563	161.096	-3.97281	[M+H]+	C15H24O		TRUE	Yes	2	Phenylpropanes	NLZUEZXRPGMBCV-UHFFFAOYSA-N	OC=1C(=CC(=CC1C(C)(C)C)C)C(C)(C)C	13.7467	11.6567	13.0204	11.5434	11.1286	12.2192	1.11104	9.09258	0.985309	1.73493	1.92531	0.838008	1.37089	0.539305	39.3397	42.071	17.5893	21.8583	7.59776	22.2791	14.4848	65.0154	7.71974	3.54438	8.85337	6.3627	6.62005	2.28932	34.5817
Unknown (+) 108	21.306			139.112													27.727	33.7129	27.9106	32.1787	33.7055	31.0469	3.01309	9.70495	5.23081	7.49899	7.39337	5.21336	6.33413	1.28483	20.2842	100.443	41.442	42.9236	19.7011	51.1274	34.5483	67.5729	15.6283	11.2397	13.3593	13.0149	13.3106	1.80279	13.5441
Unknown (+) 109	21.311			179.107													29.2918	28.8077	30.2721	36.9174	31.9665	31.4511	3.28582	10.4474	8.56507	4.44576	8.98706	7.4086	7.35162	2.04893	27.8705	95.6143	35.5306	44.3765	18.225	48.4366	33.2742	68.6965	13.0113	9.36426	13.7851	11.0588	11.8049	1.9908	16.8643
Unknown (+) 112	21.313			253.18													2722.97	2732.39	2547.99	2917.29	2883.64	2760.86	147.57	5.34508	6.94703	4.93655	6.59036	5.36379	5.95943	0.961683	16.1372	9702.88	3622.18	3661.23	1482.48	4617.19	3539.99	76.6697	815.722	369.425	839.955	682.989	677.023	216.361	31.9577
Cuminyl alcohol	21.314	133.101	105.07	133.101	1.35236	105.069	0.475875	[M+K]+	C10H14O	Yes	TRUE	Yes	1	Benzyl Alcohols	OIGWAXDAPKFNCQ-UHFFFAOYSA-N	OCC1=CC=C(C=C1)C(C)C	15.2815	14.8211	17.1424	16.8796	16.4406	16.113	1.01427	6.29475	6.40922	6.49353	7.50842	6.50696	6.72953	0.521055	7.74282	42.115	20.0598	25.5771	11.0923	24.7111	13.048	52.8024	7.03625	5.94262	11.9263	10.0468	8.738	2.744	31.4031
Curcumenol	21.315	235.169	119.085	235.169	-1.10559	119.085	3.52688	[M+H-H2O]+	C15H22O2		TRUE	Yes	2	Guaianes	ISFMXVMWEWLJGJ-UHFFFAOYSA-N	OC12OC3(CC1=C(C)C)C(C(=C2)C)CCC3C	3088.27	3026.26	2902.09	3339.87	3440.24	3159.34	223.851	7.08537	8.15314	5.90472	7.38128	7.76327	7.3006	0.982491	13.4577	10709.4	4260.97	4166.58	1799.71	5234.17	3823.65	73.0517	915.156	424.821	977.918	836.423	788.58	249.319	31.6162
Unknown (+) 113	21.315			117.055													22.8332	27.5151	22.5034	29.6717	25.5159	25.6079	3.06176	11.9563	4.17221	5.07655	4.96445	4.37231	4.64638	0.442026	9.51334	76.5261	32.6731	30.1233	14.8997	38.5556	26.502	68.7373	11.8689	7.24174	11.3397	10.2734	10.1809	2.06877	20.32
Unknown (-) 60	21.316			207.175													54.2639	39.113	47.1991	55.263	39.9635	45.3847	7.51881	16.5669	1.05179	1.05179	1.05179	14.9584	4.52844	6.9533	153.548	289.268	61.9415	47.2363	1.05179	99.8745	128.9	129.062	1.05179	1.05179	1.05179	1.05179	1.05179	0	0
Unknown (+) 110	21.317			119.086													90.4254	93.2798	93.6407	109.284	96.9932	96.7247	7.39722	7.64771	25.8742	21.7002	23.269	22.6362	23.3699	1.78958	7.65763	292.512	132.856	119.387	64.4359	152.298	98.0491	64.3799	44.0669	32.2115	49.6282	38.5416	41.112	7.46284	18.1524
Zedoarondiol	21.319	251.165		251.165	-1.07499			[M-H]-	C15H24O3		TRUE	No	3	Guaianes	TXIKNNOOLCGADE-UHFFFAOYSA-N	O=C1C(=C(C)C)CC2C(CCC2(O)C)C(O)(C)C1	10040.6	10067	10498.7	11152.5	11658.8	10844.2	702.861	6.48142	NA	NA	NA	NA	NA	NA	NA	45372.3	16184.9	16908.8	5084.72	20887.7	17196.7	82.3293	2350.68	1057.34	2875.96	2330.76	2153.69	773.263	35.9042
Unknown (+) 111	21.32			326.269													22.5798	19.3966	19.9401	20.854	26.9177	21.9376	3.03458	13.8328	1.31465	3.2751	1.18495	3.78216	2.38922	1.33292	55.7891	48.8598	26.2779	14.016	15.4904	26.161	16.0894	61.5017	6.28735	9.54988	8.5651	9.84664	8.56224	1.61248	18.8324
Unknown (-) 61	21.325			304.655													64.6895	64.7601	80.6019	87.0017	63.1963	73.89	11.7569	15.9114	NA	NA	NA	NA	NA	NA	NA	623.383	118.611	265.232	33.5073	260.183	260.361	100.068	23.1925	0	18.947	16.9004	14.76	10.183	68.9903
Unknown (+) 114	21.44			239.201													40.6248	37.9574	34.9405	33.1059	31.6059	35.6469	3.6539	10.2503	3.46733	4.16662	4.71043	3.47505	3.95486	0.601007	15.1967	111.989	59.8969	46.6087	22.9324	60.3567	37.6636	62.4018	28.9616	17.55	42.2833	31.8688	30.1659	10.1709	33.7166
Unknown (+) 115	21.518			258.206													24.4577	19.0437	18.3346	17.9408	17.5681	19.469	2.84182	14.5966	30.3399	23.812	19.549	21.2573	23.7395	4.73611	19.9503	21.4388	22.6097	40.9135	19.9997	26.2404	9.84013	37.4999	26.8311	19.0495	26.0061	17.6297	22.3791	4.71232	21.0568
Dihydroalbocycline	21.551	311.222		311.222	-0.0963943			[M+H]+	C18H30O4		TRUE	Yes	3	Macrolides and analogues	XIHUXEHAQPSMTF-KBVZDLPWSA-N	O=C1OC(C)C(C)CCC=C(C)C(OC)C=CC(O)(C)CC1	77.4488	70.4834	68.4464	75.1672	72.5915	72.8275	3.59081	4.93057	7.03387	7.43655	7.01395	7.96338	7.36194	0.445727	6.05447	11.835	9.67231	7.60516	8.09647	9.30224	1.9049	20.4778	36.4399	278.02	159.809	442.883	229.288	173.22	75.5467
Unknown (-) 62	21.751			253.181													408.917	451.183	419.195	377.873	430.138	419.597	30.8214	7.34547	0.25103	0.25103	0.25103	0.25103	0.25103	0	0	1835.6	541.669	725.571	221.784	831.156	701.235	84.3687	265.045	0.25103	191.229	81.15	134.419	117.088	87.1072
Unknown (-) 63	22.955			309.207													681.432	750.256	555.556	550.724	538.11	598.661	101.33	16.9262	18.5768	0.235244	0.235244	0.235244	4.82064	9.17078	190.24	18.3019	25.8087	0.235244	15.0964	14.8606	10.7341	72.2318	1614.77	1640.67	2248.9	2869.32	2093.41	594.5	28.3986
Unknown (-) 64	23.216			233.155													915.423	953.967	1214.23	1027.75	1012.56	1052.13	112.655	10.7074	1353.84	816.717	1217.04	1182.07	1142.42	229.434	20.0832	952.355	638.093	1903.6	1062.27	1139.08	540.445	47.4458	937.709	957.7	1091.08	882.331	967.205	88.5225	9.1524
Unknown (-) 65	23.37			236.999													193.957	179.794	223.524	174.813	183.082	190.303	22.4063	11.774	177.636	200.131	186.042	189.768	188.394	9.32547	4.94998	193.783	180.968	175.623	187.316	184.423	7.86018	4.26205	183.431	182.428	174.513	184.263	181.159	4.49369	2.48053
FA 18:2+2O	24.114	311.223		311.222	-0.417708			[M-H]-	C18H32O4		TRUE	No	3	Oxidized fatty acids	JGUNZIWGNMQSBM-UHFFFAOYNA-N	O=C(O)CCCCCCCC(OO)C=CC=CCCCCC	1573.84	1414.9	1328.13	1153.02	969.351	1216.35	197.429	16.2313	26.7066	19.3522	22.5168	67.3753	33.9877	22.4613	66.0864	28.4524	6.84961	90.9318	15.6898	35.4809	38.016	107.145	2689.04	2793.09	3775.92	5450.53	3677.14	1279.66	34.8003
Unknown (+) 116	24.19			335.22													81.8257	87.2151	117.781	103.605	107.089	99.5033	14.7644	14.8381	6.65251	7.71094	8.36391	6.34973	7.26927	0.934392	12.854	8.16442	7.26935	9.03263	6.13804	7.65111	1.23925	16.197	179.347	217.4	386.024	536.411	329.796	164.437	49.8604
Unknown (+) 117	24.296			318.301													10.3825	9.84685	10.8759	8.823	11.7143	10.3285	1.08647	10.5192	8.54847	9.72209	8.97138	7.13847	8.5951	1.08561	12.6306	24.3436	9.03376	5.76166	6.8048	11.4859	8.67972	75.5681	7.3026	7.06837	0	7.49946	5.46761	3.64933	66.7445
