# Supplementary material for: Metabolomic Analysis of Extracellular Vesicles from the Cereal Fungal Pathogen Fusarium graminearum
Source: J Fungi (Basel). 2023 Apr 24;9(5):507. doi: 10.3390/jof9050507 (PMC10219060; doi:10.3390/jof9050507)
Supplement: Supplementary file 1 [file jof-09-00507-s001.zip › Supplementary table 5 - Hydrophobicity prediction for EV metabolites.xlsx]

## Sheet: Sheet2
Name	logP	logS
Lysine	-3.76	-0.14
D-Aspartic acid	-3.52	0.03
Arginine	-3.49	-1.88
L-Cystine	-3.16	-1.16
gamma-Aminobutyric acid	-2.99	0.55
D-Galactose	-2.57	0.64
Glycerol 3-phosphate	-1.84	-0.75
8-Acetylharpagide	-1.67	-0.94
Mycosporine glutaminol	-1.49	-2.51
L-Tryptophan	-1.1	-2.18
D-(+)-Malic acid	-0.87	0.21
Hexaethylene glycol	-0.67	-1.85
Succinic acid	-0.53	0.25
2-Isopropylmalic acid	-0.29	0.01
(5E,8Z)-4,7-dihydroxy-2-methyl-2,3,4,7-tetrahydrooxecin-10-one	0.07	-0.55
Citraconic acid	0.21	-0.91
Nicotinic acid	0.29	-0.17
1,2-Cyclohexanedione	0.77	-0.45
3-Hydroxyanthranilic acid	0.81	-1.16
Quercetin-3-O-deoxyhexosyl(1-2)deoxyhexoside	0.94	-2.29
Citrinin	1.23	-2.33
Acoric acid	2.5	-2.99
Curcumenol	2.52	-2.8
Cuminyl alcohol	2.63	-2.36
2,4-Dihydroxybenzophenone	2.92	-2.94
3-(4-chlorophenyl)-2-methyl-5,6,7,8-tetrahydropyrazolo[5,1-b]quinazolin-9(4H)-one	2.98	-3.68
7,3',4'-Trimethoxyflavone	3.27	-4.48
3-Cycloheptene-1-acetic acid, 5-methyl-alpha-methylene-4-(3-oxobutyl)-, (1R,5S)-	3.46	-3.48
Dihydroalbocycline	3.47	-3.5
2,6-ditert-butyl-4-methylphenol	5.25	-4.16
FA 18:2+2O	5.74	-4.92
